# Supplementary material for: The anesthetic sevoflurane induces tau trafficking from neurons to microglia
Source: Commun Biol. 2021 May 12;4:560. doi: 10.1038/s42003-021-02047-8 (PMC8115254; doi:10.1038/s42003-021-02047-8)
Supplement: Supplementary file 3 — Supplementary Data 1 [file 42003_2021_2047_MOESM3_ESM.xlsx]

## Sheet: Figure1b.Control.spectrum1
Table 1
0.47044	0.46818	0.47205	0.4685	0.46979	0.46979	0.46882	0.46786	0.47172	0.47076	0.47044	0.46818	0.46947	0.46818	0.46786	0.46818	0.4685	0.46882	0.46882	0.46947	0.47172	0.47076	0.4685	0.46753	0.46915	0.47044	0.46882	0.46915	0.47044	0.46882	0.4685	0.46947	0.47044	0.46947	0.47011	0.46882	0.46882	0.46882	0.46979	0.46721	0.46947	0.47044	0.47044	0.46979	0.46818	0.46753	0.46947	0.46947	0.46657	0.46753
0.46979	0.46915	0.4714	0.4685	0.47044	0.46979	0.46979	0.4685	0.47044	0.47172	0.47011	0.46882	0.4685	0.4685	0.46721	0.46818	0.46753	0.46786	0.46979	0.46915	0.47076	0.47108	0.46947	0.46818	0.46882	0.47044	0.4685	0.47011	0.46915	0.46882	0.4685	0.47076	0.4714	0.46979	0.47011	0.46818	0.46979	0.4685	0.47011	0.46689	0.46882	0.46915	0.47011	0.46947	0.46786	0.46753	0.46979	0.46786	0.46818	0.46915
0.47172	0.46818	0.47076	0.46882	0.47076	0.47011	0.46915	0.46818	0.47108	0.47205	0.47044	0.46882	0.46915	0.46818	0.46721	0.46786	0.46915	0.46915	0.46947	0.46979	0.47108	0.4714	0.46818	0.46979	0.46818	0.47076	0.46915	0.46882	0.46947	0.46882	0.46818	0.47205	0.47044	0.47011	0.46915	0.46786	0.47076	0.46947	0.46882	0.46753	0.46915	0.47044	0.47044	0.46882	0.46818	0.46818	0.46979	0.46915	0.46818	0.4685
0.47205	0.4685	0.47108	0.47044	0.46979	0.47076	0.46915	0.46786	0.47108	0.4714	0.47108	0.4685	0.46915	0.4685	0.46818	0.46818	0.46882	0.4685	0.46979	0.46979	0.47269	0.47076	0.46915	0.4685	0.4685	0.4714	0.46915	0.46979	0.46947	0.46915	0.46818	0.47172	0.46979	0.46979	0.46882	0.46818	0.47044	0.46818	0.46915	0.46786	0.46947	0.47172	0.47076	0.46915	0.4685	0.46818	0.47044	0.47044	0.46689	0.46786
0.4714	0.46947	0.47172	0.46882	0.4714	0.46979	0.47011	0.46818	0.47205	0.47172	0.47172	0.46915	0.46947	0.46882	0.46915	0.46947	0.4685	0.47044	0.46915	0.46979	0.47301	0.47172	0.46947	0.46947	0.46947	0.47237	0.46947	0.46915	0.4685	0.46979	0.46786	0.47076	0.47044	0.47044	0.47108	0.46915	0.47076	0.46882	0.47011	0.46721	0.47076	0.46979	0.47205	0.46979	0.46882	0.46882	0.47076	0.46915	0.46625	0.46786
0.47076	0.46947	0.47237	0.46882	0.47076	0.47044	0.46979	0.46882	0.47205	0.4714	0.47108	0.46915	0.46979	0.46915	0.46915	0.46915	0.46818	0.46915	0.46947	0.47044	0.47205	0.47205	0.46882	0.47044	0.46979	0.4714	0.46947	0.46882	0.47011	0.46979	0.4685	0.4714	0.47108	0.46979	0.47076	0.4685	0.47011	0.46915	0.4685	0.46753	0.46915	0.47076	0.47076	0.4685	0.46882	0.46915	0.47044	0.46979	0.46721	0.46786
0.47205	0.4685	0.47301	0.46915	0.47108	0.47044	0.47044	0.46915	0.47076	0.47301	0.46979	0.46979	0.46915	0.46915	0.46882	0.46915	0.46947	0.46915	0.47011	0.47044	0.47205	0.4714	0.46947	0.46979	0.46882	0.4714	0.46915	0.47011	0.47011	0.46979	0.47044	0.47172	0.47172	0.47044	0.47076	0.46818	0.4714	0.46979	0.46915	0.46753	0.46979	0.47076	0.47237	0.46915	0.46979	0.46915	0.47108	0.47011	0.46818	0.46786
0.47108	0.46947	0.47301	0.46915	0.47076	0.47076	0.46947	0.46882	0.4714	0.47269	0.47076	0.46882	0.47011	0.46882	0.46979	0.46915	0.46979	0.47011	0.47076	0.47044	0.47269	0.47205	0.46947	0.47011	0.46979	0.47205	0.46915	0.46979	0.47044	0.47011	0.46979	0.47172	0.47172	0.47044	0.47044	0.46947	0.47076	0.47011	0.47011	0.46818	0.46915	0.4714	0.47237	0.47011	0.47011	0.46915	0.47011	0.47044	0.46818	0.46915
0.47172	0.46915	0.47334	0.46979	0.4714	0.47076	0.47108	0.46979	0.47237	0.47205	0.47172	0.46915	0.47076	0.46915	0.46947	0.46915	0.47044	0.47011	0.46947	0.46979	0.47269	0.4714	0.47076	0.46915	0.46979	0.47237	0.46979	0.47076	0.46979	0.46979	0.46882	0.47108	0.47172	0.4714	0.47044	0.46979	0.47076	0.47011	0.46947	0.4685	0.46979	0.47205	0.47172	0.47076	0.46882	0.46882	0.47076	0.47076	0.4685	0.46947
0.47205	0.47011	0.47301	0.47011	0.47172	0.47108	0.47044	0.46882	0.4714	0.47301	0.47172	0.46979	0.4714	0.47076	0.46915	0.46915	0.46915	0.46947	0.46979	0.47044	0.47269	0.47301	0.47076	0.47011	0.47044	0.47237	0.46947	0.46979	0.46979	0.46979	0.46947	0.47108	0.47334	0.47172	0.47108	0.46947	0.47172	0.47076	0.46979	0.4685	0.47011	0.47172	0.47108	0.46979	0.46979	0.4685	0.47011	0.47108	0.46753	0.46979
0.47334	0.47011	0.47269	0.47076	0.47076	0.47237	0.4714	0.46915	0.47172	0.47334	0.47205	0.47011	0.47044	0.46979	0.46947	0.46915	0.47044	0.47044	0.47172	0.47205	0.47269	0.47237	0.46915	0.47044	0.46979	0.47205	0.46979	0.47011	0.47044	0.46979	0.46947	0.4714	0.47237	0.47076	0.47108	0.46915	0.47172	0.47108	0.47011	0.46882	0.47076	0.47172	0.4714	0.46979	0.47044	0.47011	0.47011	0.47108	0.46882	0.46915
0.47301	0.46979	0.47301	0.47011	0.4714	0.47334	0.47044	0.46915	0.47269	0.47269	0.47205	0.46947	0.47108	0.46947	0.46979	0.47011	0.47172	0.47108	0.4714	0.47076	0.47334	0.47269	0.47044	0.47076	0.46947	0.47237	0.47044	0.47011	0.47076	0.47076	0.46947	0.47011	0.47205	0.47076	0.47172	0.46947	0.47172	0.47076	0.47108	0.46947	0.4714	0.47172	0.47237	0.47108	0.47044	0.47076	0.4714	0.47172	0.46882	0.4685
0.47237	0.47044	0.47398	0.47044	0.4714	0.47269	0.47076	0.46979	0.47237	0.4743	0.47108	0.46979	0.47076	0.4685	0.46979	0.47076	0.47011	0.47108	0.47108	0.47076	0.47334	0.47334	0.47108	0.47076	0.47011	0.47301	0.47044	0.4714	0.47044	0.47011	0.46915	0.4714	0.47205	0.47108	0.47205	0.46979	0.47044	0.4714	0.47108	0.4685	0.47076	0.4714	0.47334	0.47044	0.46915	0.47076	0.47108	0.47076	0.46818	0.46947
0.47205	0.47044	0.47334	0.46979	0.47205	0.47205	0.47108	0.47011	0.47237	0.47398	0.4714	0.47076	0.47172	0.47011	0.47011	0.47044	0.47011	0.47011	0.47205	0.4714	0.47269	0.47366	0.47172	0.47044	0.47237	0.47334	0.47044	0.47076	0.47011	0.46979	0.47108	0.47172	0.47334	0.4714	0.47205	0.47011	0.4714	0.4714	0.47044	0.46947	0.47076	0.4714	0.47237	0.47044	0.46947	0.47044	0.47172	0.47076	0.46882	0.47011
0.47334	0.46979	0.47462	0.47108	0.47205	0.47334	0.47076	0.47044	0.47269	0.47462	0.4714	0.47076	0.47044	0.46947	0.47108	0.47044	0.4714	0.46979	0.47205	0.47172	0.47237	0.47301	0.47011	0.47076	0.47076	0.47237	0.47076	0.4714	0.47076	0.47011	0.47076	0.47237	0.47237	0.4714	0.47108	0.46979	0.47205	0.47172	0.47076	0.47011	0.47044	0.47237	0.47269	0.47076	0.47108	0.47076	0.47172	0.47205	0.46979	0.46979
0.47334	0.47044	0.4743	0.4714	0.47237	0.47366	0.47076	0.46947	0.47237	0.47366	0.47205	0.47011	0.47011	0.47076	0.47011	0.47076	0.47172	0.4714	0.47237	0.47237	0.4743	0.47334	0.4714	0.4714	0.47108	0.47301	0.47076	0.47044	0.47076	0.47108	0.47108	0.47205	0.47172	0.4714	0.47172	0.46979	0.47108	0.47205	0.47108	0.47011	0.47237	0.47269	0.47205	0.47076	0.47108	0.47011	0.47108	0.47237	0.47044	0.47076
0.47398	0.47044	0.47495	0.47076	0.47301	0.47334	0.47108	0.47044	0.47398	0.47334	0.47237	0.47076	0.4714	0.47076	0.47011	0.47076	0.47172	0.47205	0.47205	0.47205	0.47334	0.47366	0.47172	0.4714	0.47205	0.47334	0.4714	0.4714	0.46979	0.47172	0.46979	0.47172	0.47301	0.47301	0.47301	0.47172	0.4714	0.4714	0.4714	0.46979	0.47172	0.47237	0.47334	0.47076	0.47011	0.47011	0.47172	0.47269	0.46882	0.47108
0.47301	0.47044	0.47398	0.47108	0.47237	0.47269	0.47172	0.46979	0.47301	0.4743	0.47269	0.47205	0.47205	0.4714	0.47076	0.47044	0.47076	0.47205	0.47237	0.47301	0.47398	0.47398	0.47108	0.47205	0.47076	0.47301	0.4714	0.47205	0.47108	0.47076	0.47076	0.47301	0.47366	0.47269	0.47237	0.47108	0.47301	0.4714	0.47172	0.47044	0.47076	0.47237	0.47269	0.47076	0.47076	0.47076	0.47205	0.47237	0.46979	0.47076
0.4743	0.47108	0.47462	0.47076	0.47366	0.47334	0.47172	0.47044	0.47398	0.47495	0.4714	0.4714	0.47172	0.4714	0.47076	0.47076	0.47172	0.47205	0.47301	0.47366	0.47334	0.47398	0.47172	0.47205	0.47108	0.47301	0.47108	0.47108	0.47172	0.47108	0.47172	0.47301	0.47269	0.47172	0.47269	0.47044	0.47269	0.47237	0.47108	0.47076	0.47205	0.47334	0.47269	0.47044	0.47237	0.47108	0.47237	0.47334	0.47044	0.47011
0.4743	0.47044	0.47398	0.47172	0.47237	0.47462	0.47237	0.47011	0.4743	0.47527	0.47237	0.47108	0.47269	0.47044	0.47076	0.47172	0.4714	0.47205	0.47205	0.47205	0.47495	0.47366	0.47076	0.4714	0.4714	0.47398	0.47076	0.47172	0.47205	0.47172	0.47205	0.47205	0.47269	0.47172	0.47269	0.4714	0.47237	0.47334	0.47205	0.47044	0.47237	0.47269	0.47366	0.47172	0.47237	0.47076	0.47269	0.47269	0.47044	0.47108
0.47462	0.47172	0.47495	0.47108	0.47334	0.47269	0.47237	0.47076	0.4743	0.4743	0.47237	0.4714	0.47301	0.47172	0.47108	0.47205	0.4714	0.47205	0.47301	0.47237	0.47495	0.4743	0.47172	0.47108	0.47108	0.47398	0.47269	0.47172	0.47205	0.47237	0.47205	0.47237	0.47366	0.47269	0.47366	0.4714	0.47205	0.47205	0.47301	0.46979	0.47237	0.47301	0.47366	0.4714	0.4714	0.47108	0.47269	0.4714	0.47076	0.47205
0.47527	0.47172	0.47462	0.47172	0.4743	0.47462	0.47334	0.47011	0.47398	0.47527	0.47237	0.47205	0.47237	0.47237	0.47076	0.47076	0.47108	0.47205	0.47269	0.47334	0.47398	0.4743	0.47076	0.47205	0.47108	0.47398	0.47076	0.47205	0.47172	0.47172	0.47108	0.47334	0.47398	0.47366	0.47334	0.47172	0.47301	0.47205	0.47205	0.47108	0.47108	0.47301	0.47366	0.4714	0.47205	0.47044	0.47205	0.47205	0.4714	0.4714
0.47462	0.4714	0.47559	0.47334	0.47301	0.47495	0.47269	0.47076	0.47398	0.47591	0.47237	0.47269	0.47269	0.47269	0.4714	0.47076	0.4714	0.47269	0.47366	0.47334	0.47366	0.47398	0.47108	0.47269	0.47237	0.47366	0.4714	0.47205	0.47269	0.47205	0.47269	0.47301	0.47334	0.47269	0.47269	0.47205	0.47334	0.47269	0.4714	0.47108	0.47269	0.4743	0.47366	0.47205	0.47301	0.4714	0.47269	0.47237	0.47108	0.47108
0.47527	0.47269	0.47495	0.47301	0.47398	0.47495	0.47366	0.47076	0.47398	0.4743	0.47398	0.47205	0.47237	0.47172	0.47172	0.47076	0.4714	0.47301	0.47301	0.47301	0.47462	0.47495	0.47301	0.47301	0.47172	0.4743	0.47172	0.47237	0.47237	0.47269	0.47237	0.47462	0.47366	0.47366	0.47301	0.47269	0.47301	0.47366	0.47172	0.47076	0.47205	0.4743	0.4743	0.47269	0.47301	0.47205	0.47366	0.47269	0.47108	0.47108
0.47462	0.47172	0.47624	0.47269	0.47462	0.47495	0.47495	0.4714	0.47495	0.47495	0.47398	0.47301	0.4743	0.47301	0.47205	0.47205	0.4714	0.47366	0.47366	0.47366	0.47527	0.47527	0.47237	0.47237	0.47205	0.47462	0.47237	0.47301	0.47205	0.47205	0.47205	0.47334	0.4743	0.47334	0.47366	0.47301	0.47334	0.47269	0.47237	0.47076	0.47269	0.47334	0.47462	0.47237	0.47269	0.4714	0.47462	0.47334	0.4714	0.47237
0.47559	0.47172	0.47462	0.47269	0.47495	0.47495	0.4743	0.4714	0.47495	0.47591	0.47366	0.47366	0.47301	0.47366	0.47172	0.47269	0.47172	0.47269	0.47366	0.4743	0.4743	0.47559	0.47237	0.47366	0.47237	0.47495	0.47237	0.47366	0.47269	0.47301	0.47301	0.47334	0.47462	0.47398	0.47398	0.47205	0.47398	0.47366	0.47269	0.47172	0.47205	0.47398	0.47366	0.47237	0.47334	0.47237	0.47301	0.47301	0.47205	0.47269
0.47656	0.47172	0.47527	0.47237	0.47495	0.47462	0.47269	0.47172	0.47495	0.47527	0.47366	0.47398	0.47398	0.47334	0.47301	0.47205	0.47237	0.47269	0.47398	0.4743	0.47462	0.47527	0.47269	0.47269	0.47237	0.47462	0.47269	0.47301	0.47334	0.47301	0.47269	0.4743	0.47462	0.47205	0.47334	0.47205	0.47366	0.47366	0.47269	0.47172	0.47205	0.47398	0.47495	0.47205	0.47301	0.47205	0.47398	0.47398	0.47237	0.47269
0.47559	0.47237	0.47624	0.47366	0.47398	0.47559	0.47398	0.47108	0.47559	0.47495	0.4743	0.47301	0.47462	0.47269	0.47269	0.47301	0.47334	0.47366	0.47398	0.47398	0.47495	0.47527	0.47269	0.47301	0.47269	0.47527	0.47301	0.47398	0.47398	0.47366	0.47398	0.4743	0.47462	0.47334	0.4743	0.47237	0.47366	0.47398	0.47301	0.47076	0.47301	0.47334	0.47462	0.47366	0.47334	0.47237	0.4743	0.47398	0.47269	0.47269
0.47624	0.47301	0.47656	0.47366	0.47462	0.47527	0.4743	0.47205	0.47559	0.47656	0.47495	0.47334	0.47495	0.47334	0.47269	0.47205	0.47301	0.47334	0.47527	0.47462	0.47527	0.47624	0.47398	0.47301	0.47334	0.47527	0.47334	0.47398	0.47301	0.47366	0.47301	0.47398	0.47527	0.47462	0.4743	0.47269	0.4743	0.47334	0.47366	0.47172	0.47237	0.47398	0.47527	0.47334	0.47334	0.47172	0.47398	0.47301	0.47205	0.47366
0.47624	0.47366	0.47656	0.47462	0.47495	0.47495	0.4743	0.47237	0.47527	0.47559	0.47462	0.47366	0.47527	0.47462	0.47269	0.47269	0.47334	0.47334	0.47462	0.47624	0.47559	0.47656	0.47366	0.4743	0.47334	0.47656	0.47237	0.47334	0.47301	0.47237	0.47366	0.47495	0.47559	0.4743	0.47462	0.47205	0.47462	0.47269	0.47269	0.47301	0.47334	0.47462	0.47495	0.47334	0.47366	0.47237	0.47366	0.47398	0.47269	0.4743
0.4772	0.47237	0.47591	0.47462	0.47495	0.47624	0.47398	0.47205	0.47559	0.47624	0.47462	0.4743	0.47495	0.47366	0.47269	0.47269	0.47366	0.47366	0.47527	0.47495	0.47656	0.47495	0.47398	0.4743	0.47269	0.47624	0.47301	0.4743	0.4743	0.47366	0.47398	0.4743	0.47495	0.47334	0.47366	0.47237	0.47495	0.47398	0.47269	0.47334	0.4743	0.47495	0.47495	0.47366	0.47462	0.4743	0.4743	0.47527	0.47334	0.47334
0.47688	0.47366	0.47591	0.4743	0.47527	0.47688	0.47495	0.47237	0.47559	0.47591	0.47591	0.4743	0.47527	0.47366	0.47334	0.47334	0.47301	0.47495	0.47495	0.47591	0.47656	0.47624	0.47334	0.47495	0.47301	0.47591	0.4743	0.4743	0.47398	0.47527	0.47495	0.4743	0.47462	0.47366	0.47495	0.47301	0.4743	0.47398	0.47334	0.47237	0.47334	0.47495	0.47559	0.47398	0.4743	0.47334	0.47527	0.47495	0.47334	0.47366
0.47624	0.47334	0.47753	0.47462	0.47688	0.47559	0.47495	0.47366	0.47624	0.47591	0.47624	0.47462	0.47527	0.4743	0.47269	0.47334	0.47301	0.47495	0.47559	0.47559	0.47656	0.47624	0.47398	0.4743	0.47398	0.47624	0.47398	0.47462	0.47398	0.47462	0.47366	0.47495	0.47624	0.47495	0.47495	0.47334	0.4743	0.47462	0.47366	0.47108	0.47334	0.47462	0.47591	0.4743	0.47462	0.47334	0.47624	0.47527	0.47301	0.47366
0.47656	0.47366	0.47656	0.47462	0.47656	0.47591	0.47462	0.47334	0.47559	0.47688	0.47495	0.47462	0.47495	0.4743	0.47301	0.47334	0.47366	0.47398	0.47591	0.47559	0.47656	0.47688	0.47398	0.47495	0.4743	0.47688	0.47334	0.47527	0.47462	0.4743	0.47366	0.47495	0.47591	0.47462	0.47495	0.47205	0.47527	0.47398	0.47301	0.47205	0.47269	0.47591	0.4743	0.47366	0.47462	0.47301	0.47495	0.47591	0.47398	0.47301
0.47785	0.47366	0.47849	0.47591	0.47688	0.47688	0.47398	0.4743	0.47624	0.4772	0.47495	0.47462	0.47495	0.47462	0.47334	0.47366	0.4743	0.47398	0.47527	0.47527	0.47591	0.47624	0.47398	0.47527	0.47366	0.4772	0.47366	0.47462	0.47495	0.47495	0.47462	0.47559	0.47591	0.47398	0.47495	0.47334	0.47527	0.47495	0.47269	0.47366	0.47334	0.47559	0.47527	0.47398	0.4743	0.47366	0.47527	0.47559	0.47366	0.47398
0.4772	0.47366	0.47785	0.47559	0.47591	0.47753	0.47559	0.47398	0.4772	0.47624	0.47591	0.47398	0.47688	0.47495	0.47398	0.47462	0.4743	0.47495	0.47527	0.47624	0.4772	0.47817	0.47462	0.47559	0.47398	0.4772	0.4743	0.47591	0.47495	0.47495	0.4743	0.47527	0.47656	0.4743	0.47591	0.4743	0.47495	0.47495	0.47462	0.47334	0.4743	0.47559	0.47591	0.47495	0.47495	0.47301	0.47495	0.47527	0.47334	0.4743
0.47785	0.47527	0.47688	0.47527	0.47785	0.47817	0.47527	0.47398	0.47753	0.47656	0.4772	0.4743	0.47656	0.47495	0.47366	0.4743	0.47398	0.47527	0.47624	0.47624	0.4772	0.47753	0.47462	0.47495	0.47462	0.47753	0.47495	0.47591	0.47462	0.47527	0.4743	0.47462	0.47591	0.47559	0.47624	0.47398	0.47527	0.4743	0.47366	0.47334	0.47462	0.47591	0.47656	0.47462	0.47398	0.47301	0.47559	0.47559	0.47334	0.47527
0.47817	0.4743	0.4772	0.47527	0.4772	0.4772	0.47591	0.47462	0.47656	0.47817	0.47656	0.47527	0.47591	0.47527	0.47366	0.47462	0.47334	0.47527	0.47688	0.47656	0.47753	0.47785	0.47495	0.47559	0.4743	0.4772	0.47366	0.47559	0.47462	0.47559	0.47462	0.47624	0.47559	0.47559	0.47624	0.47334	0.47656	0.47527	0.47334	0.47366	0.4743	0.47624	0.47688	0.47366	0.47559	0.4743	0.47591	0.47624	0.47398	0.47495
0.47946	0.47495	0.47688	0.47591	0.47688	0.47785	0.47559	0.47398	0.4772	0.47785	0.47624	0.47527	0.47688	0.47462	0.4743	0.4743	0.4743	0.47688	0.4772	0.47688	0.47817	0.47881	0.47462	0.47656	0.4743	0.47785	0.47495	0.47591	0.47559	0.47591	0.47559	0.47591	0.47591	0.47495	0.47591	0.47366	0.47688	0.47624	0.47398	0.47366	0.47495	0.47656	0.4772	0.4743	0.47591	0.47559	0.47656	0.47624	0.4743	0.4743
0.47817	0.47462	0.4772	0.47527	0.47688	0.47785	0.4772	0.47366	0.4772	0.47817	0.4772	0.47495	0.47688	0.47495	0.47527	0.47559	0.47398	0.47624	0.47624	0.47495	0.47785	0.47849	0.47591	0.47559	0.47495	0.47849	0.47462	0.47656	0.47624	0.47559	0.47591	0.47591	0.47624	0.47495	0.47688	0.47398	0.47559	0.47624	0.47495	0.47334	0.47495	0.47624	0.4772	0.47527	0.47591	0.47462	0.47688	0.47624	0.47398	0.4743
0.47849	0.47559	0.47946	0.47559	0.47849	0.47753	0.47656	0.47495	0.47817	0.47785	0.47656	0.47495	0.4772	0.47527	0.47495	0.47462	0.47495	0.47559	0.4772	0.47785	0.47785	0.47817	0.47624	0.47656	0.47559	0.47849	0.47462	0.47591	0.47527	0.47527	0.47591	0.47591	0.4772	0.47559	0.47624	0.4743	0.47624	0.47559	0.47559	0.4743	0.47495	0.47624	0.47688	0.47462	0.47495	0.47462	0.47624	0.47624	0.47559	0.47559
0.47881	0.47559	0.47914	0.47559	0.47881	0.47785	0.47656	0.47462	0.47881	0.47914	0.47688	0.47527	0.47688	0.47591	0.4743	0.47462	0.47559	0.47591	0.47688	0.47688	0.47785	0.47849	0.47656	0.47591	0.47591	0.47817	0.47495	0.47656	0.47624	0.47591	0.47559	0.47656	0.47753	0.47624	0.47656	0.47462	0.47753	0.47624	0.47495	0.47495	0.47527	0.47688	0.47688	0.47462	0.47559	0.47559	0.47591	0.47527	0.47559	0.47624
0.47978	0.47495	0.47914	0.47591	0.47785	0.47849	0.47688	0.47398	0.47881	0.47817	0.4772	0.47527	0.47753	0.47591	0.47495	0.47527	0.47591	0.47656	0.47817	0.4772	0.47849	0.47753	0.47559	0.47688	0.47462	0.47914	0.47624	0.47688	0.47624	0.47624	0.47559	0.47624	0.47688	0.47559	0.47688	0.47495	0.47688	0.47624	0.47527	0.4743	0.47591	0.47785	0.4772	0.47559	0.47624	0.47495	0.4772	0.47785	0.47559	0.47559
0.47946	0.47591	0.47978	0.4772	0.47849	0.47881	0.47688	0.47527	0.47914	0.47914	0.47849	0.47495	0.47881	0.47591	0.47591	0.47656	0.47559	0.47849	0.47753	0.47785	0.47914	0.47881	0.47624	0.47624	0.47624	0.47881	0.4772	0.4772	0.47591	0.47688	0.47559	0.47624	0.47688	0.47688	0.47688	0.47656	0.4772	0.47688	0.47591	0.4743	0.47624	0.47817	0.47881	0.47559	0.47656	0.47495	0.47785	0.4772	0.47495	0.47624
0.47881	0.47559	0.4801	0.4772	0.47881	0.47946	0.47688	0.47624	0.47946	0.47817	0.47849	0.47591	0.47785	0.4772	0.47559	0.47591	0.47527	0.47753	0.47785	0.47785	0.47914	0.47946	0.47656	0.4772	0.47591	0.47849	0.47688	0.47753	0.47591	0.47753	0.47559	0.47688	0.47785	0.4772	0.47753	0.47591	0.47849	0.47591	0.47559	0.47398	0.47688	0.47785	0.47849	0.47624	0.47656	0.47495	0.4772	0.47688	0.47527	0.47624
0.47946	0.47624	0.47946	0.4772	0.47946	0.47946	0.47785	0.47624	0.47978	0.48043	0.47753	0.4772	0.47817	0.47624	0.47624	0.47527	0.47591	0.4772	0.47978	0.47849	0.47946	0.47946	0.47624	0.47817	0.47559	0.47881	0.47624	0.47753	0.47624	0.47624	0.47688	0.47785	0.47785	0.47688	0.47785	0.47624	0.47914	0.4772	0.47591	0.47495	0.47591	0.47849	0.47785	0.47559	0.47753	0.47656	0.47914	0.47817	0.47591	0.47624
0.4801	0.47591	0.47914	0.47753	0.47849	0.47946	0.47753	0.47656	0.47914	0.48043	0.47849	0.47591	0.47817	0.47656	0.47495	0.47624	0.47624	0.47785	0.47978	0.47881	0.47978	0.47914	0.47688	0.47753	0.47591	0.47946	0.4772	0.47817	0.4772	0.4772	0.47753	0.4772	0.47753	0.47688	0.47688	0.47527	0.47785	0.47881	0.47591	0.47462	0.47656	0.47849	0.47914	0.47656	0.47785	0.47688	0.47753	0.47881	0.47656	0.47591
0.47946	0.47656	0.48075	0.47817	0.47946	0.47946	0.47785	0.47688	0.47978	0.47946	0.47881	0.47591	0.4801	0.47688	0.47624	0.47688	0.47624	0.47785	0.47978	0.47817	0.47978	0.47978	0.4772	0.47753	0.47656	0.47978	0.47688	0.47881	0.47656	0.47688	0.47753	0.47688	0.47881	0.47656	0.47817	0.47688	0.47881	0.4772	0.47559	0.47559	0.47656	0.47849	0.47914	0.47656	0.4772	0.47559	0.47881	0.47817	0.47559	0.47656
0.4801	0.47753	0.48107	0.47753	0.48043	0.4801	0.47881	0.4772	0.4801	0.48043	0.47849	0.47656	0.48043	0.4772	0.47688	0.47688	0.47624	0.47881	0.47978	0.47946	0.47914	0.47978	0.4772	0.47817	0.47753	0.48075	0.4772	0.47817	0.47688	0.4772	0.47753	0.47817	0.47881	0.47753	0.47914	0.47656	0.47849	0.47849	0.47753	0.47527	0.4772	0.47914	0.47881	0.47624	0.47688	0.47495	0.47849	0.47753	0.47624	0.47688
0.48107	0.47753	0.48075	0.47817	0.47978	0.48043	0.47785	0.4772	0.47978	0.48075	0.47946	0.47688	0.47881	0.47881	0.47624	0.47688	0.4772	0.47817	0.47978	0.47946	0.48075	0.47978	0.47753	0.47785	0.4772	0.47978	0.47624	0.47849	0.47688	0.47753	0.47785	0.47914	0.47914	0.47753	0.47817	0.47624	0.47946	0.47817	0.47656	0.47591	0.4772	0.47881	0.47881	0.47753	0.47817	0.47656	0.47817	0.47849	0.47785	0.47753
0.48139	0.47817	0.48204	0.47849	0.4801	0.48139	0.47817	0.47688	0.48075	0.48043	0.47978	0.4772	0.4801	0.47849	0.47688	0.4772	0.47817	0.47849	0.48043	0.47946	0.48204	0.47881	0.47881	0.47753	0.47688	0.4801	0.47785	0.47881	0.47688	0.4772	0.47785	0.47881	0.47785	0.47753	0.47881	0.47753	0.47946	0.47785	0.47656	0.47688	0.47849	0.47946	0.47946	0.47753	0.47881	0.47817	0.47881	0.47946	0.47624	0.4772
0.48107	0.47881	0.48139	0.47881	0.48043	0.48075	0.47881	0.4772	0.48107	0.48107	0.48043	0.47785	0.4801	0.47849	0.47688	0.47849	0.47785	0.47946	0.47978	0.47881	0.48268	0.48075	0.47881	0.47785	0.4772	0.48107	0.47817	0.47914	0.47753	0.47817	0.47753	0.47849	0.47849	0.47849	0.47914	0.47817	0.47914	0.47849	0.4772	0.47624	0.47881	0.47946	0.4801	0.4772	0.47753	0.47785	0.4801	0.47946	0.47688	0.47753
0.48139	0.47881	0.48204	0.47849	0.48139	0.48107	0.47914	0.47817	0.48139	0.48075	0.47914	0.47785	0.48075	0.47817	0.47688	0.47817	0.47753	0.47849	0.4801	0.47946	0.48172	0.48172	0.47817	0.47914	0.47785	0.48107	0.47817	0.47914	0.47753	0.47817	0.47849	0.47978	0.47914	0.47785	0.47914	0.47688	0.47914	0.47849	0.47688	0.47591	0.47753	0.47881	0.4801	0.4772	0.47849	0.47785	0.47946	0.47978	0.47785	0.47785
0.48204	0.47849	0.48236	0.47946	0.48075	0.48139	0.47817	0.47817	0.48075	0.48204	0.47978	0.47753	0.48043	0.47849	0.4772	0.47753	0.47785	0.47881	0.48107	0.4801	0.48107	0.48139	0.47946	0.47978	0.47785	0.48107	0.47817	0.47946	0.47849	0.47753	0.47849	0.47946	0.48075	0.47785	0.47881	0.47656	0.47946	0.47978	0.4772	0.47688	0.47817	0.47881	0.47978	0.47688	0.47914	0.47817	0.47914	0.48043	0.47881	0.47753
0.483	0.47849	0.48333	0.48043	0.48107	0.48107	0.47881	0.47785	0.48172	0.48236	0.48043	0.47785	0.48075	0.47881	0.47785	0.47849	0.47817	0.47881	0.48043	0.48075	0.48172	0.48043	0.4801	0.47914	0.47753	0.48139	0.47849	0.47978	0.47817	0.47849	0.47978	0.47978	0.4801	0.47817	0.47946	0.47688	0.47914	0.47978	0.47849	0.4772	0.47914	0.4801	0.47978	0.47881	0.47881	0.47849	0.48043	0.47978	0.47849	0.47785
0.48268	0.47978	0.48365	0.48075	0.48107	0.483	0.48043	0.47881	0.48236	0.48172	0.48204	0.47753	0.48172	0.47914	0.47785	0.47914	0.47849	0.48075	0.48139	0.48139	0.48172	0.48172	0.48043	0.47978	0.47881	0.48204	0.47914	0.4801	0.47817	0.47849	0.47946	0.4801	0.48075	0.47978	0.47946	0.47817	0.4801	0.47978	0.47817	0.47688	0.47914	0.47978	0.48139	0.47849	0.47849	0.47785	0.48075	0.48043	0.47849	0.47881
0.483	0.47978	0.48333	0.4801	0.48172	0.48236	0.4801	0.47881	0.48204	0.48268	0.48139	0.47881	0.48139	0.48043	0.47753	0.47946	0.47817	0.48139	0.48075	0.48204	0.48204	0.48172	0.47978	0.48075	0.47817	0.48204	0.47914	0.47978	0.47785	0.47881	0.47914	0.48075	0.48075	0.47946	0.47978	0.47785	0.48075	0.47849	0.47785	0.47753	0.47946	0.4801	0.48172	0.47817	0.47978	0.47817	0.47914	0.48075	0.47849	0.47946
0.48365	0.4801	0.48268	0.48107	0.48204	0.48268	0.48075	0.47881	0.48139	0.483	0.48139	0.47914	0.48075	0.4801	0.47881	0.47849	0.47946	0.48043	0.48236	0.48204	0.48236	0.48333	0.47914	0.48043	0.47849	0.48268	0.47881	0.47978	0.47881	0.47914	0.47914	0.48075	0.48107	0.47978	0.4801	0.47785	0.48107	0.48075	0.47656	0.47849	0.47914	0.48107	0.48139	0.47817	0.48107	0.48043	0.48043	0.48043	0.47946	0.47914
0.48397	0.48075	0.48333	0.48107	0.483	0.48397	0.47978	0.47914	0.48365	0.483	0.48107	0.4801	0.48204	0.4801	0.47914	0.47946	0.4801	0.48172	0.48204	0.48139	0.48236	0.48268	0.48075	0.48107	0.47881	0.48333	0.4801	0.48107	0.47978	0.47978	0.47978	0.48075	0.48075	0.47946	0.48107	0.47914	0.48043	0.48172	0.47785	0.47914	0.48043	0.48107	0.48236	0.47849	0.48043	0.47978	0.48075	0.48172	0.47914	0.47914
0.48397	0.48107	0.48494	0.48043	0.48365	0.48397	0.48043	0.48075	0.48333	0.48365	0.48107	0.4801	0.48172	0.47978	0.47946	0.4801	0.47914	0.48043	0.48236	0.48172	0.48333	0.48397	0.48107	0.48139	0.47978	0.48397	0.47978	0.48172	0.47946	0.47978	0.48075	0.48139	0.48139	0.4801	0.48139	0.47978	0.48043	0.48075	0.47978	0.47785	0.48043	0.48172	0.48268	0.47914	0.48043	0.47978	0.48139	0.48139	0.47881	0.47946
0.48462	0.48139	0.48526	0.48204	0.483	0.48365	0.48075	0.4801	0.483	0.48494	0.48236	0.48043	0.483	0.48107	0.47946	0.48043	0.47946	0.48107	0.48365	0.48236	0.48268	0.48333	0.48043	0.48236	0.48043	0.48333	0.4801	0.48075	0.47946	0.4801	0.4801	0.48204	0.48204	0.48075	0.48107	0.47946	0.48107	0.48043	0.47946	0.47914	0.47978	0.48107	0.483	0.47946	0.48075	0.47978	0.48172	0.48107	0.4801	0.4801
0.4859	0.48075	0.48526	0.483	0.48333	0.48429	0.48043	0.48043	0.48397	0.48526	0.48139	0.48107	0.48236	0.48172	0.47978	0.4801	0.48139	0.48107	0.48268	0.48268	0.48397	0.48397	0.48139	0.48172	0.48075	0.48365	0.47978	0.48139	0.48043	0.48043	0.48107	0.48268	0.48172	0.48075	0.48107	0.47881	0.48204	0.48107	0.47978	0.4801	0.48075	0.48204	0.48268	0.47978	0.48107	0.47978	0.48043	0.48236	0.48043	0.47978
0.48558	0.48043	0.48623	0.483	0.48397	0.48558	0.48107	0.48043	0.48462	0.48526	0.48236	0.4801	0.48333	0.48107	0.4801	0.4801	0.48139	0.48139	0.48397	0.483	0.48462	0.48397	0.48139	0.48268	0.48043	0.48526	0.48075	0.48204	0.4801	0.48075	0.48204	0.48268	0.48204	0.48075	0.48172	0.47914	0.48236	0.48204	0.4801	0.48043	0.48139	0.48236	0.48268	0.48043	0.483	0.47978	0.48204	0.48268	0.4801	0.48139
0.48623	0.48204	0.48623	0.48236	0.48526	0.48526	0.48268	0.48107	0.48526	0.48462	0.483	0.4801	0.48397	0.48172	0.48075	0.48204	0.48043	0.48236	0.48333	0.48268	0.48462	0.48462	0.48236	0.483	0.48204	0.48655	0.48075	0.48204	0.47978	0.48075	0.48172	0.48236	0.48236	0.48204	0.48397	0.4801	0.48236	0.48204	0.4801	0.47946	0.48107	0.48268	0.48365	0.48075	0.483	0.48043	0.48268	0.48365	0.48043	0.48107
0.4859	0.48139	0.48623	0.48268	0.48558	0.48526	0.48236	0.48172	0.48462	0.4859	0.48397	0.48204	0.48397	0.48172	0.48075	0.48107	0.48075	0.48268	0.48397	0.48397	0.48429	0.48462	0.48204	0.48397	0.48204	0.48526	0.48075	0.48236	0.48043	0.48107	0.48139	0.48333	0.48397	0.48204	0.483	0.48075	0.483	0.48139	0.47978	0.47946	0.48107	0.48204	0.48365	0.48075	0.48268	0.48139	0.48236	0.48333	0.48043	0.48107
0.48655	0.48236	0.48687	0.48365	0.48526	0.48558	0.48204	0.48075	0.48526	0.48558	0.48268	0.48204	0.48397	0.48172	0.48107	0.48139	0.48236	0.483	0.48397	0.48462	0.48558	0.4859	0.48204	0.48365	0.48236	0.48623	0.48172	0.48268	0.48172	0.48172	0.48236	0.48365	0.48365	0.48172	0.483	0.48075	0.48333	0.48397	0.47946	0.4801	0.48139	0.48268	0.48397	0.48043	0.48333	0.48172	0.48236	0.48365	0.48139	0.48107
0.48687	0.48204	0.48687	0.483	0.48526	0.48623	0.48236	0.48107	0.48623	0.48752	0.48429	0.48204	0.48494	0.48172	0.48107	0.48139	0.48204	0.483	0.48494	0.48333	0.4859	0.48494	0.48333	0.48397	0.48236	0.48687	0.48204	0.48365	0.48236	0.48268	0.48429	0.483	0.48333	0.48172	0.48333	0.48139	0.483	0.48333	0.48107	0.48107	0.48204	0.48333	0.48526	0.48075	0.483	0.48172	0.48333	0.48365	0.48172	0.48139
0.48655	0.48268	0.48752	0.48429	0.48719	0.48558	0.48397	0.48172	0.48719	0.48655	0.48429	0.48204	0.48429	0.48268	0.48172	0.48236	0.48204	0.48365	0.48462	0.48397	0.48687	0.48623	0.48333	0.48429	0.483	0.48784	0.48268	0.48429	0.48075	0.48268	0.483	0.48462	0.48494	0.48333	0.48462	0.48236	0.48333	0.48397	0.48236	0.48075	0.48204	0.48333	0.48494	0.48107	0.48333	0.48107	0.48333	0.48397	0.48139	0.48268
0.48816	0.48365	0.48784	0.48397	0.48687	0.48687	0.48365	0.48268	0.48687	0.48623	0.48462	0.48268	0.48526	0.48365	0.48139	0.48236	0.48204	0.48397	0.4859	0.48494	0.48719	0.48687	0.48333	0.48462	0.483	0.48752	0.48236	0.48365	0.48075	0.48333	0.48333	0.48462	0.4859	0.48365	0.48333	0.48204	0.483	0.48365	0.48139	0.48204	0.48204	0.48462	0.48494	0.48107	0.48429	0.48204	0.48429	0.48397	0.48172	0.48236
0.48848	0.48365	0.48881	0.48462	0.48719	0.48752	0.48333	0.48236	0.48687	0.48816	0.48494	0.48268	0.48462	0.48429	0.48204	0.483	0.483	0.48494	0.48558	0.48526	0.48784	0.48655	0.48397	0.48558	0.48365	0.48752	0.48397	0.48397	0.48204	0.48365	0.48462	0.48558	0.48558	0.48397	0.48462	0.48172	0.48558	0.48429	0.48236	0.48333	0.48333	0.48526	0.48494	0.48236	0.48526	0.48204	0.48365	0.48558	0.483	0.48236
0.48848	0.48397	0.48848	0.48526	0.48784	0.48816	0.48462	0.48204	0.48752	0.48752	0.4859	0.48268	0.48526	0.48397	0.483	0.48333	0.48365	0.48558	0.4859	0.48655	0.48784	0.48752	0.48429	0.48687	0.48365	0.48945	0.48397	0.48462	0.483	0.48494	0.48429	0.48526	0.48526	0.48397	0.48494	0.48204	0.4859	0.48462	0.48236	0.48236	0.48365	0.48462	0.48655	0.48268	0.48558	0.48268	0.48429	0.48558	0.48236	0.48333
0.48913	0.48462	0.48848	0.48397	0.48848	0.48784	0.48494	0.48268	0.48752	0.48816	0.48623	0.48429	0.48623	0.48397	0.483	0.48397	0.483	0.48623	0.48655	0.48687	0.48848	0.48848	0.48397	0.48623	0.48365	0.48913	0.48429	0.48526	0.483	0.48462	0.48462	0.4859	0.48623	0.48494	0.48623	0.48268	0.48558	0.48429	0.48268	0.483	0.483	0.48526	0.48719	0.483	0.4859	0.48204	0.48462	0.4859	0.48333	0.48397
0.49042	0.48397	0.49009	0.48526	0.48881	0.48816	0.48494	0.48333	0.48816	0.48913	0.48558	0.48462	0.48623	0.4859	0.48365	0.48365	0.48397	0.4859	0.48784	0.48687	0.48848	0.48848	0.48365	0.48752	0.48494	0.48913	0.48429	0.48558	0.48333	0.48526	0.48558	0.48655	0.48752	0.48429	0.48623	0.483	0.48526	0.48494	0.48333	0.48365	0.48429	0.48526	0.48655	0.48236	0.48655	0.48397	0.48462	0.48494	0.48397	0.48365
0.49138	0.48333	0.48913	0.48623	0.48881	0.49009	0.48429	0.48365	0.48945	0.48977	0.48526	0.48462	0.48623	0.48526	0.48429	0.48365	0.48526	0.48687	0.48881	0.48687	0.48848	0.48816	0.48462	0.48816	0.48397	0.48913	0.48365	0.48558	0.48462	0.4859	0.4859	0.48719	0.48752	0.48526	0.48623	0.48268	0.48655	0.48623	0.48397	0.48333	0.48397	0.48623	0.48687	0.48397	0.4859	0.483	0.48526	0.48623	0.48526	0.48462
0.49106	0.48429	0.49009	0.48719	0.48977	0.49042	0.48526	0.48462	0.49009	0.48945	0.48655	0.48462	0.48719	0.4859	0.48429	0.4859	0.48462	0.48719	0.48752	0.48623	0.48977	0.48881	0.48558	0.48784	0.48526	0.49042	0.48526	0.48623	0.48462	0.48719	0.48655	0.48687	0.48816	0.48494	0.48655	0.48365	0.48623	0.48623	0.48462	0.48462	0.48494	0.48719	0.48784	0.48462	0.48655	0.48333	0.48687	0.48623	0.48462	0.48462
0.49203	0.48558	0.49106	0.48719	0.49106	0.49009	0.48719	0.48494	0.49042	0.49042	0.48848	0.48526	0.48752	0.48623	0.48494	0.4859	0.48462	0.48752	0.48784	0.48784	0.49009	0.48977	0.48655	0.48784	0.48526	0.49042	0.48526	0.48655	0.48462	0.48719	0.4859	0.48816	0.48848	0.48655	0.48687	0.48462	0.48687	0.48623	0.48526	0.48526	0.48429	0.48719	0.48784	0.48462	0.48655	0.48365	0.48655	0.48687	0.48494	0.48526
0.49203	0.48623	0.49074	0.48752	0.49171	0.49074	0.4859	0.48494	0.48977	0.49009	0.48784	0.48623	0.48784	0.4859	0.4859	0.4859	0.48558	0.48784	0.48784	0.48977	0.49074	0.49009	0.48623	0.48881	0.48719	0.49138	0.48623	0.48719	0.48429	0.48623	0.48623	0.48848	0.48881	0.48719	0.48816	0.48397	0.48816	0.48719	0.48494	0.48494	0.48494	0.48752	0.48881	0.48397	0.48848	0.48462	0.48655	0.48752	0.48494	0.48558
0.49267	0.48719	0.49106	0.48848	0.49203	0.49106	0.48719	0.48397	0.49074	0.49235	0.48752	0.48623	0.48816	0.48623	0.48558	0.48655	0.48623	0.48945	0.48816	0.48881	0.49138	0.49042	0.48784	0.48977	0.4859	0.49171	0.48687	0.48784	0.48623	0.48881	0.48784	0.48816	0.48881	0.48655	0.48752	0.48526	0.48913	0.48816	0.48558	0.48558	0.48623	0.48816	0.48816	0.48365	0.48848	0.48558	0.48623	0.48816	0.48494	0.48526
0.49428	0.48719	0.49171	0.48848	0.49203	0.49267	0.48848	0.48526	0.49235	0.49042	0.48848	0.48687	0.48913	0.48719	0.48687	0.48784	0.48623	0.48945	0.48752	0.48848	0.49235	0.49106	0.48752	0.49009	0.48719	0.49267	0.48848	0.48881	0.48526	0.48816	0.48848	0.48881	0.48913	0.48655	0.48881	0.4859	0.48945	0.48784	0.48655	0.48462	0.4859	0.48784	0.48945	0.4859	0.48977	0.48526	0.48752	0.48816	0.48623	0.48719
0.49299	0.48784	0.49364	0.48752	0.49364	0.49138	0.48784	0.48752	0.49299	0.49171	0.48913	0.48687	0.48945	0.48752	0.48719	0.48848	0.48655	0.48945	0.49042	0.49042	0.49235	0.49235	0.48784	0.49042	0.48816	0.49299	0.48719	0.48913	0.48526	0.48913	0.48848	0.48881	0.49074	0.48848	0.49009	0.48655	0.48816	0.48752	0.48687	0.48558	0.48655	0.48848	0.49042	0.48526	0.48945	0.48558	0.48752	0.48719	0.48558	0.48752
0.49428	0.48816	0.49461	0.48881	0.49364	0.49203	0.48816	0.48623	0.49332	0.49299	0.48945	0.48784	0.48945	0.48816	0.48719	0.48784	0.48816	0.48945	0.49138	0.49106	0.49235	0.49171	0.48848	0.49171	0.48881	0.49364	0.48784	0.48881	0.48687	0.48848	0.48881	0.49042	0.49138	0.48848	0.48913	0.4859	0.48816	0.48913	0.48655	0.48655	0.48687	0.48945	0.49074	0.48558	0.48977	0.48623	0.48848	0.48816	0.48816	0.48752
0.49493	0.48848	0.49364	0.49042	0.49299	0.49364	0.48848	0.48623	0.49332	0.49332	0.48848	0.48784	0.49009	0.48945	0.48816	0.48848	0.48848	0.49042	0.49138	0.49171	0.49267	0.49235	0.48881	0.49171	0.48784	0.49428	0.48816	0.48913	0.48687	0.49074	0.49009	0.49074	0.49203	0.48848	0.48945	0.48719	0.49042	0.48977	0.48752	0.48752	0.48752	0.48945	0.49138	0.48655	0.49106	0.48687	0.48881	0.48881	0.48848	0.48848
0.49557	0.48977	0.49525	0.49009	0.49461	0.49332	0.48881	0.48719	0.49428	0.49299	0.49042	0.48816	0.49138	0.49009	0.48848	0.48881	0.48881	0.49042	0.49171	0.49138	0.49493	0.49332	0.48945	0.49203	0.48881	0.49428	0.48977	0.49042	0.48719	0.49106	0.49042	0.49042	0.49171	0.48881	0.49074	0.48719	0.49106	0.48913	0.48881	0.48816	0.48816	0.49106	0.49171	0.48816	0.49267	0.48719	0.48977	0.48945	0.48752	0.48977
0.4959	0.49074	0.49654	0.49009	0.49557	0.49299	0.48977	0.48719	0.49396	0.49396	0.49171	0.48881	0.49138	0.48977	0.48913	0.48913	0.48881	0.49203	0.49332	0.49171	0.49493	0.49428	0.48977	0.49396	0.48945	0.49557	0.49042	0.49042	0.48719	0.49074	0.49074	0.49203	0.49203	0.48977	0.49138	0.48784	0.49106	0.48945	0.48848	0.48752	0.48816	0.49074	0.49267	0.48752	0.49235	0.48719	0.49009	0.49138	0.48848	0.49009
0.49622	0.49074	0.49686	0.49138	0.49525	0.49493	0.49009	0.48816	0.49396	0.49557	0.49074	0.48977	0.49235	0.49042	0.48945	0.49074	0.48977	0.49171	0.49364	0.49364	0.49461	0.49493	0.48977	0.49428	0.48977	0.49622	0.48913	0.49106	0.48848	0.49074	0.49138	0.49267	0.49267	0.49009	0.49203	0.48816	0.49171	0.49106	0.48881	0.48848	0.48816	0.49171	0.49299	0.48687	0.49332	0.48752	0.49009	0.49138	0.48881	0.48945
0.49686	0.48977	0.49718	0.49171	0.49622	0.49557	0.49042	0.48752	0.49557	0.49622	0.49042	0.49009	0.49171	0.49074	0.49042	0.49106	0.49138	0.49203	0.49396	0.49267	0.4959	0.49461	0.49106	0.49428	0.48977	0.49654	0.49106	0.49171	0.48848	0.49235	0.49299	0.49235	0.49332	0.49009	0.49235	0.48784	0.49267	0.49138	0.48977	0.48977	0.48913	0.49171	0.49332	0.48784	0.49396	0.48945	0.49171	0.49267	0.49042	0.48977
0.49654	0.49138	0.49815	0.49267	0.49686	0.4959	0.49203	0.48881	0.49654	0.4959	0.49235	0.49171	0.49364	0.49106	0.49138	0.49203	0.49171	0.49299	0.49428	0.49396	0.49718	0.4959	0.49171	0.49396	0.49074	0.49783	0.49074	0.49171	0.48977	0.49299	0.49267	0.49332	0.49299	0.49106	0.49267	0.48977	0.49106	0.49203	0.49138	0.48977	0.48913	0.49235	0.49493	0.48816	0.49396	0.48913	0.49235	0.49235	0.49042	0.49074
0.49783	0.49235	0.4988	0.49299	0.4988	0.49622	0.49138	0.49009	0.49718	0.49783	0.49332	0.49203	0.49396	0.49171	0.49138	0.49171	0.49203	0.49364	0.49557	0.49364	0.49718	0.49718	0.49171	0.49525	0.49203	0.49847	0.49138	0.49235	0.48913	0.49332	0.49235	0.49461	0.49428	0.49267	0.49364	0.49042	0.49235	0.49171	0.49106	0.48945	0.49042	0.49203	0.49557	0.48977	0.49396	0.48977	0.49235	0.49332	0.49009	0.49138
0.4988	0.49235	0.49912	0.49461	0.49847	0.49654	0.49203	0.48977	0.49847	0.49815	0.49364	0.49267	0.49396	0.49332	0.49106	0.49138	0.49235	0.49332	0.4959	0.49493	0.49751	0.49718	0.49203	0.49654	0.49171	0.4988	0.49171	0.49299	0.49042	0.49299	0.49428	0.49493	0.49493	0.49364	0.49332	0.49042	0.49396	0.49171	0.49074	0.49009	0.49074	0.49332	0.49525	0.48945	0.49525	0.49009	0.49235	0.49364	0.49203	0.49235
0.49944	0.49235	0.49944	0.49493	0.4988	0.49847	0.49235	0.48977	0.49815	0.49944	0.49396	0.49203	0.49622	0.49364	0.49267	0.49235	0.49332	0.49396	0.49622	0.49557	0.49815	0.49783	0.49299	0.49718	0.49332	0.49976	0.49235	0.49428	0.49203	0.49396	0.49364	0.49622	0.49525	0.49364	0.49428	0.49138	0.49557	0.49364	0.49267	0.49106	0.49235	0.49557	0.49557	0.49009	0.49686	0.49074	0.49267	0.49493	0.49235	0.49299
0.49912	0.49364	0.50041	0.49525	0.50008	0.49847	0.49332	0.48977	0.50008	0.49847	0.49461	0.49332	0.4959	0.49396	0.49332	0.49396	0.49267	0.49557	0.49751	0.49557	0.49944	0.49847	0.49299	0.4988	0.49364	0.50105	0.49332	0.49364	0.49235	0.49525	0.49461	0.49751	0.49525	0.49428	0.4959	0.49203	0.49525	0.49396	0.49332	0.49171	0.49396	0.49557	0.49783	0.49138	0.49718	0.49042	0.49428	0.49525	0.49203	0.49396
0.50041	0.49493	0.5017	0.49622	0.50041	0.4988	0.49557	0.49203	0.50008	0.49912	0.49525	0.49461	0.49718	0.49493	0.49267	0.49461	0.49299	0.4959	0.49815	0.49654	0.50041	0.49944	0.49332	0.4988	0.49525	0.5017	0.49428	0.49428	0.49203	0.49493	0.49525	0.49751	0.49686	0.49525	0.49654	0.49267	0.49493	0.49493	0.49332	0.49203	0.49171	0.49557	0.49751	0.49106	0.49718	0.49138	0.49493	0.49493	0.49235	0.49493
0.50073	0.49461	0.50234	0.49686	0.50105	0.49944	0.49493	0.49267	0.49944	0.50137	0.49654	0.49525	0.49718	0.49622	0.49428	0.49493	0.49525	0.49622	0.4988	0.49718	0.5017	0.49976	0.49493	0.49976	0.49461	0.50137	0.49332	0.49557	0.49299	0.4959	0.49557	0.49783	0.49944	0.49493	0.49654	0.49267	0.49654	0.49557	0.49396	0.49299	0.49267	0.49622	0.49847	0.49171	0.49783	0.49235	0.49557	0.49622	0.49332	0.49461
0.50299	0.49493	0.50299	0.49783	0.50299	0.50073	0.49493	0.49299	0.5017	0.50234	0.49686	0.4959	0.49783	0.49622	0.49557	0.4959	0.49557	0.49783	0.49944	0.49815	0.50137	0.50041	0.4959	0.49976	0.49622	0.50299	0.49493	0.49622	0.49396	0.49686	0.49686	0.49815	0.4988	0.49493	0.49751	0.49396	0.49751	0.49718	0.49525	0.49461	0.49267	0.49718	0.49912	0.49203	0.49944	0.49364	0.49557	0.49751	0.49493	0.49557
0.50234	0.49557	0.50427	0.49751	0.50395	0.50137	0.4959	0.49299	0.50266	0.50234	0.49783	0.49622	0.49815	0.49686	0.4959	0.4959	0.49557	0.4988	0.50008	0.49847	0.50299	0.50073	0.49622	0.49976	0.49686	0.50395	0.4959	0.49686	0.49364	0.49783	0.49815	0.49944	0.4988	0.49686	0.49783	0.49493	0.49686	0.49622	0.49557	0.49461	0.49364	0.49815	0.50105	0.49364	0.49912	0.49364	0.49622	0.49783	0.49428	0.49686
0.50266	0.49718	0.50524	0.4988	0.50427	0.50073	0.49751	0.49396	0.50299	0.50266	0.49847	0.49557	0.49912	0.49783	0.49654	0.49622	0.49686	0.4988	0.50073	0.49976	0.50299	0.50234	0.49654	0.50073	0.49686	0.5046	0.49557	0.49718	0.49396	0.49783	0.49783	0.50073	0.50041	0.49751	0.49847	0.49493	0.49783	0.49686	0.49557	0.49461	0.49428	0.49783	0.50073	0.49428	0.50073	0.49428	0.49686	0.49783	0.49557	0.49718
0.50427	0.49815	0.50621	0.49976	0.50427	0.50234	0.49718	0.49525	0.5046	0.50331	0.49815	0.49751	0.49847	0.4988	0.49783	0.49751	0.49718	0.49944	0.50202	0.50008	0.50363	0.50266	0.49718	0.50299	0.49718	0.50524	0.49686	0.49815	0.4959	0.49783	0.4988	0.50073	0.50105	0.49783	0.49944	0.49525	0.50008	0.49751	0.49557	0.49525	0.49493	0.49976	0.50202	0.49428	0.50137	0.49461	0.49718	0.49815	0.49525	0.49815
0.50524	0.49815	0.50556	0.49944	0.50524	0.5046	0.49751	0.49428	0.50621	0.50492	0.49976	0.49847	0.50073	0.49912	0.49783	0.49751	0.49718	0.50008	0.50202	0.50105	0.50589	0.50395	0.49815	0.50299	0.49815	0.50556	0.49847	0.49944	0.49718	0.49912	0.49976	0.5017	0.50137	0.49847	0.49976	0.4959	0.49976	0.4988	0.49622	0.49686	0.49654	0.50041	0.50266	0.49525	0.50299	0.49525	0.49815	0.49912	0.49783	0.49847
0.50589	0.49944	0.5075	0.50041	0.50653	0.50492	0.49944	0.4959	0.50653	0.50556	0.49976	0.49944	0.50137	0.49976	0.4988	0.49944	0.49847	0.50137	0.50234	0.50137	0.50653	0.50556	0.49783	0.50363	0.49976	0.5075	0.50008	0.49944	0.49783	0.50041	0.50073	0.50202	0.50266	0.49944	0.50234	0.49783	0.49976	0.50041	0.49751	0.49718	0.49622	0.50073	0.50427	0.49557	0.50299	0.49622	0.49944	0.50073	0.49654	0.49944
0.50718	0.49944	0.50911	0.50008	0.50685	0.50556	0.50073	0.49654	0.50685	0.50621	0.49976	0.50008	0.5017	0.5017	0.49912	0.49944	0.49783	0.50073	0.5046	0.50234	0.50782	0.50621	0.49912	0.50556	0.50008	0.5075	0.4988	0.49976	0.49912	0.50105	0.5017	0.50363	0.50427	0.50041	0.50299	0.49718	0.49976	0.50041	0.4988	0.49751	0.49654	0.50137	0.50524	0.49557	0.50395	0.4959	0.49944	0.50041	0.49783	0.49976
0.5075	0.49944	0.50911	0.50202	0.50814	0.50685	0.49976	0.49686	0.50814	0.50814	0.5017	0.50137	0.50202	0.50234	0.49944	0.49976	0.50008	0.50105	0.5046	0.50331	0.50814	0.50685	0.49976	0.50556	0.50008	0.50846	0.49944	0.50041	0.50008	0.50266	0.50299	0.50524	0.5046	0.50105	0.50266	0.49815	0.5017	0.50073	0.49912	0.49847	0.49815	0.5017	0.5046	0.49654	0.50492	0.49783	0.49944	0.50073	0.49976	0.50105
0.50814	0.5017	0.5104	0.50202	0.50879	0.5075	0.50137	0.49718	0.50911	0.50814	0.50266	0.5017	0.50266	0.50234	0.5017	0.50041	0.50073	0.50234	0.50589	0.50331	0.50814	0.50685	0.50105	0.50685	0.5017	0.51008	0.50073	0.50105	0.50041	0.50363	0.50331	0.50524	0.50492	0.50202	0.50427	0.49912	0.50266	0.5017	0.50137	0.49976	0.49783	0.50363	0.5046	0.49815	0.50621	0.49751	0.50202	0.50266	0.50008	0.50105
0.50846	0.50202	0.51201	0.50331	0.5104	0.50814	0.50266	0.49783	0.51072	0.50911	0.50363	0.50137	0.50427	0.50266	0.5017	0.5017	0.5017	0.5046	0.50685	0.5046	0.51104	0.50846	0.50202	0.5075	0.50266	0.51136	0.5017	0.5017	0.50041	0.50331	0.50427	0.50621	0.50524	0.50266	0.5046	0.50008	0.50266	0.50331	0.50202	0.50073	0.49976	0.5046	0.5075	0.49912	0.50685	0.49815	0.50266	0.50234	0.50073	0.50266
0.50975	0.50234	0.51298	0.50299	0.51136	0.50846	0.50331	0.49912	0.51104	0.5104	0.50395	0.50331	0.50427	0.5046	0.50299	0.50363	0.5017	0.50492	0.50685	0.50621	0.51104	0.50975	0.50202	0.50975	0.50331	0.51136	0.50331	0.50234	0.50008	0.5046	0.50492	0.50685	0.50653	0.50331	0.50589	0.50137	0.50492	0.50331	0.5017	0.50008	0.49912	0.50492	0.50814	0.49912	0.5075	0.4988	0.50299	0.50331	0.50041	0.50331
0.51104	0.50395	0.51298	0.50427	0.51169	0.50911	0.50299	0.50008	0.51169	0.51169	0.50427	0.50427	0.50524	0.50524	0.50492	0.50331	0.50395	0.50589	0.50879	0.50621	0.51136	0.51072	0.50299	0.5104	0.50395	0.51265	0.50331	0.50331	0.50234	0.50492	0.50589	0.50879	0.50782	0.50363	0.50589	0.5017	0.50621	0.5046	0.5017	0.50234	0.50073	0.50524	0.50879	0.49944	0.50846	0.49944	0.50331	0.50524	0.50137	0.50427
0.51201	0.50395	0.51394	0.50556	0.5133	0.51072	0.50556	0.50073	0.51233	0.51298	0.50524	0.50492	0.50621	0.50556	0.50395	0.50556	0.5046	0.50653	0.51008	0.50653	0.51298	0.51169	0.50331	0.51104	0.50524	0.51394	0.5046	0.50556	0.50331	0.50589	0.50782	0.50879	0.50943	0.5046	0.50718	0.50266	0.50621	0.50589	0.50331	0.5017	0.50105	0.50685	0.50943	0.50073	0.50911	0.50041	0.50427	0.50653	0.50299	0.50524
0.51201	0.50524	0.5162	0.50556	0.51491	0.51201	0.50556	0.5017	0.5133	0.51362	0.50556	0.50589	0.50814	0.50685	0.50589	0.50589	0.50524	0.50685	0.51008	0.50814	0.51394	0.51265	0.50524	0.51104	0.50621	0.51555	0.50556	0.50621	0.50395	0.50782	0.50846	0.50975	0.5104	0.50556	0.50814	0.50427	0.50685	0.50589	0.5046	0.50331	0.5017	0.5075	0.51104	0.5017	0.5104	0.50041	0.50524	0.5075	0.50395	0.50621
0.51459	0.50621	0.51652	0.50685	0.5162	0.5133	0.50621	0.50202	0.51459	0.51459	0.50718	0.50814	0.50814	0.50814	0.50556	0.50589	0.50589	0.50782	0.51169	0.50911	0.51523	0.51459	0.50492	0.51298	0.50653	0.5162	0.50492	0.50653	0.50556	0.50782	0.50846	0.51169	0.51233	0.50718	0.50879	0.50427	0.50879	0.50685	0.50589	0.50363	0.5017	0.50718	0.51201	0.50202	0.51136	0.50105	0.50621	0.50814	0.50492	0.50685
0.51588	0.50685	0.51781	0.50814	0.51652	0.51523	0.50621	0.50234	0.51588	0.51491	0.50653	0.50846	0.50879	0.50879	0.50718	0.50782	0.50718	0.50943	0.51169	0.50975	0.51555	0.51523	0.50524	0.51394	0.5075	0.51717	0.50718	0.50718	0.50524	0.50911	0.51008	0.51265	0.51201	0.50814	0.50975	0.50492	0.50943	0.50718	0.50621	0.50492	0.50363	0.50975	0.51136	0.50331	0.51201	0.50234	0.50653	0.50911	0.50524	0.5075
0.51555	0.50782	0.51845	0.50975	0.51845	0.51555	0.50911	0.50363	0.51749	0.51555	0.50846	0.50814	0.51072	0.50911	0.50846	0.50879	0.50879	0.5104	0.51298	0.51072	0.51749	0.5162	0.50718	0.51555	0.50814	0.51813	0.50911	0.50943	0.50685	0.51008	0.51104	0.51362	0.51298	0.50879	0.51136	0.50685	0.51104	0.50911	0.50814	0.50621	0.50492	0.50975	0.51362	0.50331	0.51362	0.50299	0.50814	0.51169	0.50556	0.50879
0.51588	0.50943	0.52071	0.50943	0.52007	0.51684	0.5104	0.5046	0.51781	0.51781	0.5104	0.50975	0.51169	0.51169	0.50943	0.51008	0.50846	0.51201	0.51362	0.51201	0.51813	0.51717	0.50814	0.51652	0.51104	0.51974	0.50879	0.51008	0.5075	0.51136	0.51265	0.51491	0.51427	0.50975	0.51233	0.50814	0.51136	0.50943	0.50846	0.50653	0.5046	0.51072	0.51588	0.5046	0.51491	0.50427	0.50911	0.51072	0.50653	0.51008
0.51717	0.51104	0.52168	0.51072	0.52039	0.51717	0.51072	0.50556	0.51878	0.51878	0.51104	0.51201	0.51265	0.51201	0.5104	0.5104	0.50975	0.51265	0.51427	0.51298	0.51974	0.51942	0.50846	0.51813	0.51104	0.52071	0.50975	0.5104	0.50846	0.51136	0.51298	0.5162	0.51555	0.5104	0.51265	0.50911	0.51233	0.51104	0.50846	0.5075	0.50524	0.51136	0.51684	0.50524	0.5162	0.50524	0.50975	0.51169	0.5075	0.51072
0.51942	0.51169	0.52232	0.51298	0.52168	0.51845	0.51136	0.50589	0.51974	0.52103	0.51136	0.51233	0.5133	0.51362	0.51201	0.51169	0.51169	0.51298	0.5162	0.51298	0.52007	0.52007	0.50975	0.51942	0.51169	0.52264	0.51104	0.51169	0.50943	0.51265	0.51427	0.51781	0.51717	0.51169	0.51459	0.50911	0.51362	0.51201	0.51008	0.50782	0.50589	0.51298	0.51781	0.50589	0.51749	0.50653	0.51072	0.5133	0.51008	0.51233
0.52071	0.51072	0.52329	0.51394	0.52297	0.51942	0.51233	0.50718	0.52168	0.52071	0.51201	0.51298	0.51394	0.5133	0.51265	0.5133	0.51169	0.51459	0.51717	0.51459	0.52136	0.52039	0.51136	0.51974	0.51298	0.52329	0.51265	0.51201	0.51104	0.51427	0.51652	0.51878	0.51845	0.51233	0.51555	0.51201	0.51427	0.51298	0.51298	0.50911	0.50782	0.51427	0.51813	0.5075	0.51781	0.50685	0.51233	0.51362	0.51104	0.51394
0.52168	0.51201	0.52587	0.51427	0.52458	0.52071	0.51394	0.50879	0.52361	0.522	0.51459	0.5133	0.51588	0.51491	0.51298	0.51362	0.51233	0.51588	0.51749	0.5162	0.52329	0.52361	0.5133	0.52071	0.51362	0.5249	0.51298	0.5133	0.51136	0.51555	0.51652	0.52007	0.52007	0.51459	0.51749	0.51233	0.51427	0.51201	0.51298	0.5104	0.50846	0.51523	0.52007	0.50814	0.51878	0.50782	0.5133	0.51427	0.51136	0.51523
0.52297	0.51491	0.52683	0.51555	0.52555	0.52264	0.51459	0.50911	0.52522	0.52329	0.51555	0.51491	0.51652	0.5162	0.51427	0.51555	0.51362	0.5162	0.52007	0.51749	0.52458	0.52522	0.5133	0.522	0.51555	0.52555	0.51459	0.51427	0.51233	0.5162	0.51845	0.52103	0.52168	0.51523	0.51717	0.5133	0.51684	0.51362	0.51298	0.51104	0.50975	0.51523	0.52103	0.50943	0.52071	0.50943	0.5133	0.51652	0.51233	0.51588
0.52361	0.51555	0.5278	0.51652	0.52619	0.52426	0.51555	0.51104	0.52587	0.52555	0.51588	0.51588	0.51781	0.51845	0.51588	0.5162	0.51523	0.51813	0.52071	0.51813	0.52587	0.52587	0.51459	0.52393	0.51588	0.52748	0.51684	0.51588	0.51394	0.51717	0.51878	0.52232	0.52232	0.51491	0.51878	0.51362	0.51878	0.51523	0.51427	0.51201	0.5104	0.51652	0.52136	0.51072	0.52361	0.50975	0.5133	0.51781	0.51394	0.5162
0.52522	0.51588	0.52941	0.51684	0.52716	0.52522	0.51717	0.51136	0.52748	0.52651	0.51684	0.51749	0.5191	0.51813	0.51845	0.51845	0.5162	0.51878	0.522	0.51942	0.52845	0.52716	0.51523	0.52555	0.51717	0.52973	0.51717	0.51717	0.51588	0.51974	0.52071	0.52329	0.52329	0.51684	0.52136	0.51555	0.5191	0.51717	0.51652	0.51265	0.51169	0.51845	0.52393	0.51169	0.52329	0.51136	0.51523	0.51942	0.51362	0.51717
0.52651	0.51781	0.5307	0.51717	0.53038	0.52716	0.51813	0.51298	0.52877	0.5278	0.51845	0.51942	0.52007	0.52007	0.51845	0.51974	0.51684	0.51942	0.52329	0.52071	0.52909	0.52877	0.51652	0.52651	0.5191	0.53102	0.51781	0.51813	0.51588	0.52071	0.522	0.52587	0.52393	0.51845	0.52232	0.51588	0.52007	0.51749	0.51717	0.51427	0.51233	0.51878	0.52587	0.51233	0.52393	0.51233	0.51588	0.52039	0.51523	0.51942
0.52748	0.51813	0.53199	0.51845	0.5307	0.52748	0.51974	0.51394	0.53006	0.52941	0.5191	0.52039	0.52103	0.52168	0.51974	0.52136	0.51845	0.52007	0.5249	0.52232	0.52973	0.52941	0.51749	0.52845	0.52039	0.53199	0.51845	0.51813	0.51813	0.52136	0.52329	0.52651	0.52748	0.52039	0.52329	0.51749	0.52136	0.51878	0.51845	0.51491	0.51265	0.51974	0.52587	0.5133	0.52683	0.51394	0.51781	0.52071	0.51749	0.52071
0.52973	0.5191	0.53392	0.52007	0.53231	0.53006	0.52071	0.51459	0.53167	0.5307	0.52039	0.52071	0.522	0.52329	0.52136	0.52136	0.52103	0.522	0.52651	0.52168	0.53167	0.53038	0.51845	0.53038	0.52071	0.53392	0.52007	0.52071	0.5191	0.52232	0.52522	0.5278	0.52683	0.52007	0.52361	0.51845	0.522	0.52039	0.51942	0.5162	0.51588	0.52168	0.52748	0.51491	0.52845	0.51427	0.51878	0.522	0.51845	0.52232
0.53135	0.52007	0.53554	0.522	0.53392	0.53167	0.52136	0.51588	0.53392	0.53264	0.52136	0.522	0.52426	0.52361	0.52264	0.52297	0.52103	0.52393	0.52716	0.52297	0.53489	0.53328	0.52007	0.53006	0.522	0.53586	0.52264	0.52103	0.52007	0.52361	0.52716	0.52909	0.52845	0.52232	0.52458	0.52039	0.52361	0.52168	0.52136	0.51749	0.51652	0.52426	0.52877	0.51717	0.52973	0.51459	0.52103	0.52393	0.51974	0.52329
0.53264	0.52232	0.53715	0.52393	0.53554	0.53199	0.52426	0.51781	0.53521	0.53425	0.52426	0.52426	0.5249	0.52587	0.52329	0.52522	0.522	0.5249	0.52845	0.52555	0.53521	0.53554	0.52071	0.53328	0.52426	0.53779	0.52329	0.52297	0.52103	0.52522	0.52748	0.53135	0.53006	0.52393	0.52619	0.52168	0.52458	0.52232	0.52168	0.51781	0.51652	0.52426	0.5307	0.51684	0.53038	0.51588	0.52264	0.52683	0.52039	0.52522
0.53328	0.52361	0.53844	0.5249	0.53747	0.5336	0.52458	0.51845	0.53715	0.53489	0.52522	0.52587	0.52651	0.5278	0.5249	0.52619	0.52361	0.52555	0.53038	0.5278	0.53682	0.5365	0.52232	0.53618	0.5249	0.53908	0.52458	0.52426	0.52264	0.52683	0.52812	0.53296	0.53296	0.52522	0.52812	0.52264	0.52683	0.52393	0.52329	0.51942	0.51813	0.52619	0.53167	0.51845	0.53328	0.51813	0.52232	0.52748	0.52168	0.52619
0.53521	0.52458	0.54005	0.52716	0.53844	0.53586	0.52651	0.51942	0.53779	0.53876	0.5249	0.5278	0.52748	0.52845	0.52683	0.52748	0.52587	0.52812	0.53264	0.52877	0.53844	0.53715	0.52361	0.53747	0.52619	0.54069	0.52619	0.52651	0.52426	0.52845	0.52973	0.53425	0.53392	0.52522	0.53006	0.52297	0.52877	0.52555	0.52393	0.52168	0.51878	0.52877	0.53392	0.5191	0.53554	0.5191	0.52458	0.52973	0.52297	0.5278
0.53747	0.52522	0.54327	0.52716	0.54069	0.53779	0.52812	0.52103	0.54005	0.53908	0.52683	0.52877	0.52941	0.52941	0.5278	0.52973	0.52619	0.52941	0.5336	0.52941	0.54069	0.5394	0.52555	0.53844	0.52845	0.54198	0.52683	0.52909	0.52555	0.53038	0.53264	0.53554	0.53425	0.52716	0.53135	0.52619	0.52909	0.52716	0.52619	0.52297	0.52039	0.52941	0.53618	0.52168	0.53715	0.52007	0.52522	0.52973	0.5249	0.52877
0.53876	0.52748	0.54553	0.52812	0.54263	0.53908	0.52941	0.52232	0.54134	0.54134	0.52845	0.53006	0.53102	0.53264	0.52877	0.53167	0.52748	0.5307	0.53489	0.5307	0.54295	0.54198	0.52716	0.54134	0.52941	0.54456	0.52973	0.52909	0.52651	0.53135	0.53425	0.53844	0.53715	0.52973	0.53328	0.52683	0.53102	0.5278	0.52877	0.52361	0.52136	0.53038	0.53779	0.52232	0.53844	0.52071	0.52683	0.53167	0.52587	0.53135
0.54134	0.52877	0.54746	0.53006	0.54456	0.54134	0.53038	0.52393	0.54327	0.54295	0.52973	0.53167	0.53199	0.5336	0.52973	0.53296	0.52909	0.5307	0.53682	0.53296	0.54488	0.54359	0.5278	0.54198	0.53135	0.54617	0.53102	0.52973	0.5278	0.53264	0.53457	0.54005	0.53876	0.53006	0.53425	0.52845	0.53231	0.53006	0.52877	0.52651	0.52232	0.53231	0.53908	0.52361	0.54037	0.52232	0.52909	0.53296	0.52716	0.53328
0.5423	0.53006	0.54843	0.53102	0.54585	0.5423	0.53231	0.52426	0.54585	0.54617	0.5307	0.53264	0.5336	0.53457	0.53167	0.53328	0.53199	0.5336	0.53908	0.53521	0.54617	0.54456	0.52941	0.54456	0.53328	0.54875	0.53231	0.53135	0.52973	0.53425	0.53715	0.54069	0.54101	0.53264	0.53586	0.53038	0.53457	0.53231	0.5307	0.52748	0.52426	0.53457	0.5423	0.52587	0.54295	0.52426	0.53102	0.53554	0.52909	0.53521
0.54391	0.53264	0.55036	0.53296	0.54875	0.54424	0.53521	0.52587	0.5481	0.54875	0.53296	0.53392	0.53489	0.53715	0.53425	0.53586	0.53264	0.53554	0.54037	0.5365	0.54907	0.54746	0.53199	0.54682	0.53425	0.55165	0.5336	0.53328	0.53038	0.53715	0.53876	0.54198	0.54166	0.53392	0.53876	0.53167	0.5365	0.53264	0.53264	0.52877	0.52683	0.53618	0.54391	0.52716	0.54553	0.52555	0.53296	0.53779	0.52973	0.5365
0.54553	0.53457	0.55197	0.53425	0.55101	0.54553	0.53618	0.52683	0.55004	0.54875	0.53586	0.53715	0.53715	0.53876	0.53521	0.53682	0.53392	0.53682	0.54166	0.53779	0.55165	0.55101	0.53296	0.5481	0.53586	0.55326	0.53618	0.53554	0.53199	0.53715	0.54069	0.54553	0.54424	0.5365	0.54101	0.53392	0.53747	0.53457	0.53489	0.53038	0.52748	0.53715	0.54649	0.5278	0.54649	0.52619	0.53425	0.53908	0.53199	0.53876
0.54714	0.53586	0.55552	0.53521	0.55229	0.54682	0.53682	0.52877	0.55133	0.55229	0.53682	0.53844	0.53844	0.54069	0.53779	0.53908	0.53682	0.53779	0.54456	0.54069	0.55294	0.55229	0.53392	0.55101	0.53747	0.55616	0.53747	0.53682	0.53489	0.54005	0.5423	0.54778	0.54617	0.53779	0.54263	0.53425	0.54069	0.5365	0.53586	0.53231	0.52909	0.53844	0.54843	0.52941	0.54907	0.53006	0.53618	0.54037	0.53521	0.54037
0.54972	0.5365	0.55777	0.53715	0.55455	0.55101	0.53908	0.53006	0.55519	0.55487	0.53747	0.54069	0.54037	0.54198	0.54037	0.54037	0.53811	0.54069	0.54585	0.54198	0.55552	0.55391	0.53682	0.55358	0.54037	0.55874	0.53844	0.53844	0.53715	0.54101	0.5452	0.54939	0.54714	0.53876	0.54391	0.53586	0.5423	0.53779	0.53747	0.53489	0.53135	0.54134	0.54939	0.53102	0.55165	0.5307	0.53779	0.54263	0.53586	0.5423
0.55262	0.53876	0.56035	0.53876	0.5581	0.55197	0.54037	0.53296	0.55648	0.55648	0.54005	0.54198	0.54166	0.54424	0.54069	0.54295	0.53973	0.5423	0.54714	0.54359	0.55842	0.55616	0.5394	0.55552	0.54101	0.56132	0.54166	0.53973	0.53779	0.54456	0.54778	0.55165	0.55036	0.54101	0.54682	0.53811	0.54359	0.53973	0.54005	0.53554	0.53264	0.54263	0.55229	0.53457	0.55552	0.53199	0.5394	0.54553	0.53715	0.54488
0.55423	0.54037	0.5639	0.54134	0.56035	0.55552	0.54295	0.53457	0.55971	0.55874	0.54198	0.54359	0.54391	0.54682	0.5423	0.54456	0.54101	0.54359	0.55036	0.54617	0.56035	0.55906	0.54037	0.55874	0.54198	0.56357	0.5423	0.54134	0.53908	0.54649	0.54907	0.55455	0.55197	0.54359	0.5481	0.54069	0.5452	0.54166	0.54134	0.53715	0.53392	0.54391	0.55487	0.53554	0.55681	0.53328	0.54198	0.54649	0.54005	0.54682
0.55681	0.54263	0.56551	0.54424	0.56261	0.55906	0.54359	0.53457	0.561	0.56164	0.54359	0.54649	0.54488	0.54875	0.54456	0.54649	0.54424	0.54553	0.55165	0.54682	0.56261	0.56196	0.54166	0.56132	0.5452	0.56551	0.54424	0.54424	0.5423	0.54714	0.55165	0.55745	0.55455	0.54488	0.55004	0.54166	0.54778	0.54391	0.54391	0.5394	0.53586	0.54714	0.55681	0.53715	0.55906	0.53618	0.54359	0.54907	0.54198	0.54939
0.55971	0.54391	0.56841	0.54585	0.56583	0.561	0.54649	0.53586	0.56422	0.5639	0.5452	0.54682	0.54714	0.55133	0.54746	0.54843	0.54585	0.54843	0.55487	0.54972	0.56551	0.56325	0.54391	0.56422	0.54778	0.56905	0.54714	0.54585	0.54327	0.54939	0.55391	0.55906	0.55648	0.54714	0.55229	0.54488	0.55068	0.54553	0.54553	0.54198	0.53876	0.54972	0.55938	0.53908	0.56228	0.53715	0.54585	0.55229	0.54359	0.55068
0.561	0.54585	0.57099	0.54682	0.56905	0.56228	0.54907	0.53811	0.5668	0.56647	0.54778	0.55036	0.55004	0.55423	0.55036	0.55197	0.54778	0.55133	0.55745	0.55133	0.56905	0.56776	0.54617	0.56712	0.54972	0.57131	0.54907	0.54875	0.54488	0.55133	0.55616	0.56261	0.55842	0.54843	0.55616	0.54682	0.55262	0.5481	0.54778	0.54327	0.54037	0.55165	0.56325	0.54101	0.56486	0.5394	0.54843	0.55519	0.54617	0.55423
0.56325	0.54875	0.57421	0.54875	0.57163	0.56486	0.55101	0.54101	0.56873	0.56905	0.55004	0.55262	0.55229	0.55616	0.55229	0.55391	0.55068	0.55391	0.55971	0.55455	0.57099	0.57002	0.54746	0.5697	0.55262	0.57453	0.55165	0.55068	0.54682	0.55455	0.55906	0.56486	0.56164	0.55101	0.55874	0.54972	0.55455	0.55036	0.55068	0.54585	0.54101	0.55358	0.56647	0.54359	0.56841	0.54166	0.55004	0.55648	0.5481	0.55648
0.56776	0.54972	0.57679	0.55133	0.57292	0.56841	0.55326	0.54359	0.57163	0.57228	0.55262	0.55552	0.55455	0.55842	0.55391	0.55681	0.55229	0.55552	0.56261	0.55648	0.57389	0.57292	0.55004	0.57356	0.55423	0.57679	0.55391	0.55294	0.55004	0.55681	0.56132	0.56744	0.56551	0.55358	0.56003	0.55133	0.55745	0.55294	0.55165	0.54875	0.5423	0.55681	0.56905	0.54488	0.57066	0.54424	0.55229	0.55842	0.55133	0.55906
0.57002	0.55294	0.57937	0.55423	0.57679	0.57195	0.55519	0.54456	0.57518	0.57518	0.55487	0.55745	0.55777	0.56164	0.55713	0.55938	0.55487	0.55745	0.56454	0.55906	0.57775	0.57389	0.55294	0.57582	0.55713	0.58001	0.55616	0.55487	0.55165	0.55971	0.56422	0.57002	0.56776	0.55648	0.56228	0.55423	0.56003	0.55423	0.55519	0.55068	0.54553	0.55971	0.57131	0.54746	0.57292	0.54488	0.55455	0.56228	0.55358	0.561
0.57163	0.55616	0.58291	0.55713	0.58065	0.57421	0.55842	0.54682	0.57808	0.5784	0.55713	0.55906	0.55971	0.56454	0.56003	0.56132	0.55648	0.56003	0.56744	0.56067	0.58065	0.57808	0.55552	0.5784	0.55938	0.58484	0.55938	0.55745	0.55358	0.56261	0.5668	0.57324	0.57099	0.55971	0.56551	0.55681	0.56228	0.55648	0.55745	0.55294	0.54843	0.56164	0.57453	0.55036	0.57679	0.54649	0.5581	0.56583	0.55519	0.56454
0.57453	0.55745	0.58678	0.55906	0.5842	0.57647	0.56035	0.54875	0.5813	0.5813	0.56003	0.56325	0.56164	0.56712	0.56196	0.5639	0.56003	0.56325	0.5697	0.56422	0.58484	0.58291	0.55713	0.5813	0.56261	0.58774	0.56196	0.55938	0.55648	0.5639	0.56873	0.57679	0.57389	0.56357	0.56809	0.55938	0.56519	0.55938	0.55906	0.55423	0.55101	0.5639	0.57775	0.55229	0.57937	0.55004	0.56067	0.56712	0.55842	0.56744
0.57711	0.56035	0.58936	0.56261	0.5871	0.58001	0.56325	0.55036	0.58452	0.58452	0.56228	0.56519	0.56454	0.57002	0.56519	0.56647	0.56293	0.56615	0.5726	0.56744	0.58646	0.58517	0.56003	0.58517	0.56454	0.58968	0.56357	0.56293	0.55906	0.56809	0.5726	0.57969	0.57679	0.56422	0.57002	0.56132	0.56873	0.56132	0.56261	0.5581	0.55229	0.56583	0.58033	0.55455	0.58356	0.55165	0.56261	0.57002	0.56132	0.57066
0.57969	0.56196	0.59387	0.56357	0.59065	0.58291	0.56551	0.55294	0.58807	0.58774	0.56486	0.56873	0.56744	0.57163	0.56841	0.5697	0.56519	0.56905	0.57582	0.57002	0.59032	0.58839	0.56357	0.58774	0.56776	0.59387	0.5668	0.56551	0.56261	0.57066	0.57647	0.58194	0.58001	0.56615	0.57485	0.56422	0.5697	0.56486	0.56454	0.56067	0.55519	0.56905	0.58356	0.55777	0.58613	0.55552	0.56486	0.57292	0.56325	0.57228
0.58388	0.56615	0.59774	0.56647	0.59548	0.58581	0.56873	0.55552	0.59097	0.59193	0.56647	0.57034	0.57066	0.5755	0.57066	0.57324	0.56712	0.57163	0.57904	0.57292	0.59419	0.59129	0.56551	0.59226	0.57131	0.59677	0.5697	0.56776	0.56422	0.57389	0.57808	0.58581	0.58259	0.5697	0.57743	0.56776	0.57292	0.56776	0.56776	0.56325	0.55713	0.57195	0.58774	0.55938	0.58903	0.55745	0.56809	0.57582	0.5668	0.57614
0.58742	0.56841	0.60064	0.57002	0.59774	0.58936	0.57099	0.55938	0.5929	0.59451	0.57066	0.57324	0.57292	0.57937	0.57292	0.5755	0.57099	0.5726	0.58194	0.57614	0.59774	0.59612	0.56809	0.59612	0.57292	0.60096	0.57292	0.57002	0.56615	0.57679	0.5813	0.58968	0.58646	0.5726	0.57969	0.5697	0.57582	0.57002	0.57002	0.56551	0.55938	0.57518	0.59193	0.56228	0.59226	0.55938	0.57131	0.5784	0.56938	0.57904
0.59065	0.57066	0.60354	0.57389	0.60096	0.59322	0.57421	0.55971	0.59709	0.5987	0.57324	0.57775	0.57485	0.58227	0.5755	0.5784	0.57356	0.57614	0.58549	0.57872	0.59999	0.59741	0.57163	0.59967	0.57518	0.60386	0.57518	0.57292	0.5697	0.57937	0.58484	0.59355	0.58871	0.57614	0.58323	0.57292	0.58033	0.57292	0.57421	0.56938	0.56261	0.5784	0.59419	0.56583	0.5958	0.56196	0.57389	0.58162	0.57292	0.58259
0.59322	0.57324	0.60708	0.57679	0.60386	0.59774	0.57775	0.56325	0.60193	0.60225	0.57679	0.57904	0.57937	0.58517	0.57937	0.58194	0.57711	0.57969	0.58807	0.58033	0.60418	0.60193	0.57485	0.60354	0.57808	0.60934	0.5784	0.57679	0.57292	0.58291	0.58936	0.59709	0.59258	0.57872	0.58646	0.5755	0.58356	0.57679	0.57711	0.57292	0.56519	0.58259	0.59902	0.56873	0.60096	0.56486	0.57808	0.58549	0.57518	0.58646
0.59516	0.57711	0.61159	0.5784	0.60869	0.59967	0.58065	0.56583	0.60515	0.60547	0.58033	0.58291	0.58291	0.58871	0.58323	0.58646	0.57969	0.58452	0.59129	0.58323	0.60869	0.60579	0.57775	0.60708	0.58259	0.61256	0.58194	0.57937	0.57453	0.58549	0.59226	0.60064	0.59612	0.58227	0.59065	0.57969	0.58549	0.57937	0.58033	0.57582	0.56809	0.58517	0.60418	0.57131	0.60483	0.56776	0.58162	0.58903	0.57808	0.59129
0.59967	0.58065	0.61643	0.58194	0.61256	0.60289	0.58356	0.56873	0.60805	0.60934	0.58356	0.5871	0.58581	0.59161	0.58678	0.58774	0.58259	0.58581	0.59645	0.58742	0.61224	0.61095	0.58033	0.61095	0.58613	0.61643	0.58484	0.58259	0.57808	0.58968	0.59612	0.60386	0.59967	0.58517	0.59451	0.58356	0.58936	0.58227	0.58388	0.57808	0.57034	0.58839	0.60676	0.57324	0.60869	0.57066	0.58388	0.59258	0.58194	0.59451
0.60354	0.58291	0.61997	0.58517	0.61675	0.60676	0.58742	0.57228	0.61224	0.61385	0.5871	0.59065	0.58936	0.59548	0.58936	0.59258	0.58774	0.59	0.59967	0.59	0.61643	0.61449	0.58388	0.61643	0.58871	0.61997	0.58742	0.58581	0.58259	0.59355	0.5987	0.60773	0.6045	0.58871	0.59709	0.58613	0.5929	0.58646	0.58742	0.58227	0.57228	0.59129	0.6103	0.57679	0.61321	0.57421	0.5871	0.59741	0.58613	0.59709
0.6074	0.58613	0.6232	0.58871	0.62094	0.61127	0.59032	0.57389	0.61643	0.61836	0.58968	0.59516	0.59322	0.5987	0.59322	0.59516	0.59032	0.59387	0.60289	0.5929	0.62062	0.61868	0.58807	0.61965	0.59322	0.62481	0.59161	0.58968	0.5842	0.59838	0.60354	0.61159	0.60934	0.59322	0.60031	0.59	0.59645	0.58839	0.59065	0.58484	0.57582	0.59548	0.61482	0.5813	0.61707	0.57743	0.59032	0.60031	0.59032	0.60031
0.61095	0.58968	0.62835	0.59193	0.62545	0.61546	0.59355	0.57775	0.6203	0.62158	0.5929	0.59838	0.59548	0.60225	0.59645	0.59935	0.59226	0.59645	0.60644	0.59612	0.62642	0.62191	0.59129	0.62416	0.5958	0.62964	0.59484	0.59258	0.58742	0.60064	0.60579	0.61578	0.61321	0.59709	0.60483	0.59355	0.59935	0.59097	0.59355	0.58774	0.58033	0.59902	0.61901	0.58452	0.62126	0.58065	0.59387	0.60386	0.5929	0.60515
0.61546	0.59355	0.63319	0.5958	0.62964	0.61901	0.59677	0.5813	0.62416	0.6261	0.59677	0.6016	0.59902	0.60644	0.59902	0.60354	0.59548	0.59967	0.61095	0.60031	0.629	0.62803	0.59355	0.629	0.59935	0.63254	0.5987	0.5958	0.59161	0.6045	0.61063	0.6203	0.61611	0.60096	0.60773	0.59774	0.60354	0.59516	0.59741	0.59161	0.58323	0.60193	0.62352	0.58742	0.62577	0.58452	0.59741	0.6074	0.59612	0.60934
0.61997	0.59741	0.63738	0.59902	0.63351	0.62384	0.60096	0.58388	0.62835	0.63061	0.60064	0.60386	0.60225	0.61127	0.60386	0.60708	0.59967	0.60321	0.61514	0.60483	0.63351	0.63125	0.59741	0.63319	0.60289	0.63738	0.6016	0.59999	0.59484	0.6074	0.61482	0.62352	0.61933	0.60386	0.61127	0.59935	0.60805	0.59902	0.6016	0.59612	0.58613	0.60708	0.62771	0.59193	0.63029	0.58774	0.60064	0.61095	0.59999	0.61256
0.62255	0.59999	0.64092	0.60354	0.63834	0.62771	0.60515	0.58678	0.63254	0.63448	0.60418	0.60869	0.60708	0.61514	0.60805	0.61127	0.60386	0.60805	0.61836	0.60708	0.63867	0.63544	0.60193	0.6377	0.60805	0.64253	0.60611	0.60289	0.59774	0.61159	0.61997	0.62867	0.62416	0.6074	0.61739	0.6045	0.61224	0.60321	0.60483	0.59967	0.58936	0.61095	0.6319	0.59419	0.63512	0.59065	0.60483	0.61578	0.60386	0.61772
0.62739	0.60418	0.64576	0.60611	0.6435	0.6319	0.60934	0.59032	0.63705	0.63867	0.60837	0.61288	0.61063	0.61933	0.61288	0.61546	0.6074	0.61224	0.6232	0.61063	0.64253	0.63931	0.60579	0.64221	0.61224	0.64704	0.60998	0.6074	0.60096	0.61611	0.6232	0.63254	0.629	0.61224	0.62126	0.60902	0.61578	0.60708	0.60837	0.60289	0.59226	0.61482	0.6377	0.59838	0.63899	0.59322	0.60934	0.62094	0.60805	0.62223
0.63093	0.60902	0.65027	0.61063	0.64737	0.63544	0.61321	0.59322	0.63963	0.6435	0.61224	0.61868	0.61514	0.62352	0.61611	0.6203	0.61192	0.61546	0.62739	0.61546	0.64737	0.64447	0.60902	0.64672	0.61578	0.65123	0.61385	0.61063	0.60579	0.61997	0.62835	0.63802	0.63415	0.61578	0.62513	0.61224	0.61997	0.61095	0.61159	0.60676	0.59612	0.61868	0.64221	0.60128	0.6435	0.59677	0.61353	0.62416	0.61288	0.62642
0.63576	0.61127	0.65413	0.61514	0.65123	0.64092	0.61611	0.59645	0.64543	0.64833	0.61578	0.6232	0.61868	0.62803	0.62062	0.62384	0.61611	0.61965	0.63286	0.61868	0.65188	0.6493	0.61353	0.65091	0.61933	0.65704	0.61804	0.61482	0.60902	0.62416	0.63157	0.64253	0.63899	0.61965	0.62996	0.61675	0.62448	0.61514	0.61643	0.61288	0.59935	0.62352	0.64576	0.60547	0.64769	0.60225	0.61772	0.62835	0.61804	0.63029
0.64028	0.61611	0.65897	0.61868	0.65671	0.64543	0.62094	0.60031	0.65091	0.65252	0.61997	0.62642	0.62384	0.6319	0.62448	0.62803	0.61965	0.62448	0.63673	0.62287	0.65736	0.65317	0.61804	0.65639	0.62416	0.66251	0.62255	0.61901	0.61385	0.629	0.63738	0.64511	0.64221	0.62416	0.63544	0.62126	0.62803	0.61901	0.62158	0.61643	0.60418	0.62739	0.65123	0.60998	0.65413	0.60579	0.62255	0.63351	0.62223	0.63544
0.64318	0.61997	0.66477	0.62287	0.66251	0.6493	0.62513	0.60418	0.65639	0.65607	0.62481	0.63125	0.62674	0.63673	0.62932	0.63319	0.62287	0.62835	0.64157	0.62674	0.6638	0.65961	0.62158	0.66058	0.62739	0.66703	0.62642	0.62255	0.61772	0.63319	0.64124	0.64994	0.64704	0.62996	0.63931	0.62577	0.63319	0.62191	0.62545	0.61965	0.60773	0.63125	0.6551	0.61417	0.65865	0.60934	0.62642	0.6377	0.62577	0.64028
0.64866	0.62448	0.66993	0.62739	0.66703	0.65413	0.62932	0.60869	0.6609	0.66187	0.63029	0.63609	0.63093	0.64157	0.63319	0.63705	0.62771	0.63254	0.64479	0.6319	0.66735	0.66541	0.62577	0.66638	0.63222	0.67186	0.63125	0.62642	0.62191	0.63802	0.64543	0.65381	0.65188	0.6348	0.64285	0.62964	0.63705	0.62771	0.629	0.62287	0.61159	0.63641	0.66058	0.61804	0.66445	0.61449	0.62996	0.64318	0.63029	0.64511
0.65381	0.62835	0.67444	0.63157	0.67186	0.65961	0.63351	0.61159	0.66574	0.66864	0.63415	0.64124	0.63576	0.64576	0.63834	0.64157	0.63319	0.63802	0.64994	0.63609	0.67315	0.6696	0.63093	0.67089	0.63641	0.67669	0.63609	0.6319	0.62739	0.64285	0.65027	0.65897	0.65704	0.63834	0.64737	0.63351	0.64124	0.63222	0.63319	0.62803	0.61546	0.64028	0.66413	0.62191	0.66993	0.61707	0.63448	0.64737	0.6348	0.6493
0.65994	0.63222	0.67992	0.6348	0.67798	0.66509	0.63802	0.61514	0.67025	0.67347	0.63834	0.64414	0.64124	0.65123	0.64221	0.64608	0.63738	0.64189	0.65478	0.63963	0.67798	0.67444	0.6348	0.67734	0.64092	0.68185	0.64028	0.63673	0.63029	0.64704	0.6551	0.66509	0.66122	0.6435	0.65317	0.6377	0.64576	0.63738	0.63802	0.6319	0.61965	0.64576	0.67057	0.62706	0.67444	0.62158	0.63899	0.65381	0.63995	0.65349
0.6638	0.63705	0.68572	0.63834	0.68282	0.6696	0.64221	0.61933	0.67508	0.67766	0.64253	0.64866	0.64543	0.65671	0.64704	0.65123	0.64028	0.64608	0.66026	0.64447	0.68282	0.67927	0.63867	0.68217	0.64447	0.68733	0.6435	0.64092	0.63415	0.65188	0.66122	0.67122	0.66574	0.64737	0.65865	0.64221	0.65156	0.64221	0.64285	0.63705	0.62448	0.65059	0.67508	0.63125	0.67959	0.62577	0.64414	0.65736	0.64382	0.65897
0.66864	0.64124	0.69023	0.64414	0.68733	0.67412	0.64608	0.62352	0.67992	0.68314	0.64737	0.65542	0.64898	0.66219	0.65156	0.65607	0.64608	0.65059	0.66638	0.64962	0.68733	0.68346	0.6435	0.68862	0.64962	0.69216	0.64801	0.64447	0.63995	0.65607	0.66509	0.67605	0.67154	0.65252	0.66348	0.64704	0.65704	0.64704	0.64801	0.6435	0.62835	0.65542	0.68217	0.63544	0.68507	0.63125	0.64866	0.66122	0.64866	0.66445
0.67508	0.64576	0.69474	0.64866	0.69249	0.67992	0.65188	0.62739	0.68604	0.68926	0.65252	0.65897	0.65349	0.66638	0.658	0.66122	0.65091	0.65639	0.67154	0.65478	0.69313	0.68926	0.64866	0.69377	0.65478	0.69861	0.65285	0.64833	0.6435	0.66187	0.67154	0.68121	0.67702	0.65639	0.66864	0.65188	0.66316	0.65188	0.65252	0.64769	0.63254	0.66155	0.68572	0.64092	0.69087	0.63576	0.65381	0.66703	0.65252	0.66993
0.67895	0.65123	0.70087	0.65446	0.69829	0.68475	0.65736	0.63254	0.69152	0.69281	0.65832	0.66445	0.65961	0.67122	0.6638	0.6667	0.65542	0.66251	0.67605	0.65897	0.69925	0.69506	0.65413	0.69829	0.66058	0.70505	0.65865	0.65349	0.64833	0.66767	0.67766	0.6854	0.68185	0.66155	0.67444	0.65832	0.66735	0.658	0.658	0.65252	0.63738	0.66606	0.69184	0.64511	0.69539	0.63899	0.65961	0.67315	0.658	0.6754
0.68314	0.65736	0.70634	0.65897	0.70377	0.68926	0.66251	0.63738	0.69732	0.69861	0.66413	0.67089	0.66541	0.67734	0.66735	0.67283	0.66155	0.66703	0.68121	0.6638	0.70377	0.70022	0.66026	0.70409	0.66638	0.71118	0.66413	0.65897	0.65252	0.67218	0.68217	0.69087	0.68733	0.66767	0.67895	0.66413	0.67186	0.66219	0.66316	0.65671	0.64092	0.67089	0.697	0.6493	0.70151	0.64285	0.66509	0.67798	0.66316	0.68088
0.68862	0.66187	0.71182	0.66445	0.70924	0.69442	0.66767	0.64221	0.70183	0.70409	0.66831	0.67637	0.67025	0.68153	0.67218	0.67702	0.66703	0.67154	0.68797	0.66896	0.70924	0.70763	0.66445	0.70989	0.67122	0.71505	0.66799	0.66477	0.65961	0.67734	0.68701	0.69635	0.6941	0.67347	0.68411	0.66767	0.67798	0.66799	0.66703	0.66219	0.64672	0.6754	0.7028	0.65446	0.70763	0.64898	0.66864	0.68314	0.66896	0.68507
0.69474	0.66541	0.71762	0.66928	0.71537	0.6999	0.67089	0.6464	0.70763	0.71021	0.67347	0.68153	0.6754	0.68765	0.67831	0.68153	0.67154	0.67605	0.69249	0.67379	0.7144	0.71182	0.6696	0.71601	0.67573	0.72181	0.67218	0.67025	0.66445	0.6825	0.69281	0.70183	0.69861	0.67798	0.68959	0.67315	0.68282	0.67283	0.67315	0.66799	0.65156	0.68088	0.7086	0.66122	0.71376	0.65317	0.67444	0.68862	0.67508	0.69055
0.69925	0.67089	0.72278	0.67412	0.72117	0.70699	0.67669	0.65059	0.71376	0.71505	0.67798	0.68636	0.68024	0.69345	0.68475	0.68862	0.67702	0.68217	0.69668	0.67895	0.72246	0.71795	0.67508	0.72117	0.68153	0.72697	0.67798	0.67508	0.66864	0.68765	0.69732	0.70731	0.70377	0.68411	0.69539	0.67766	0.68797	0.67831	0.67734	0.67347	0.65639	0.68701	0.71311	0.66574	0.7202	0.65929	0.68056	0.69249	0.67992	0.69603
0.70505	0.67702	0.72923	0.67959	0.72697	0.71214	0.6825	0.65639	0.71923	0.7202	0.68378	0.69184	0.68507	0.69893	0.68926	0.69249	0.68185	0.68733	0.70312	0.6854	0.72729	0.72375	0.67992	0.726	0.68572	0.73245	0.6825	0.67959	0.67444	0.69313	0.70377	0.71279	0.70924	0.68894	0.70054	0.68346	0.69281	0.68411	0.6825	0.67863	0.66187	0.69216	0.71891	0.67089	0.72439	0.66574	0.68475	0.69796	0.68443	0.70087
0.71214	0.68153	0.73374	0.6854	0.73277	0.71795	0.68733	0.6609	0.72471	0.72665	0.68926	0.69732	0.69087	0.70505	0.69442	0.69958	0.68668	0.69216	0.70796	0.69216	0.73277	0.72923	0.68507	0.73245	0.69087	0.73825	0.68894	0.68378	0.67927	0.69829	0.70828	0.71795	0.71472	0.6941	0.70602	0.68862	0.6999	0.69087	0.68765	0.68378	0.6667	0.697	0.72504	0.67508	0.72987	0.66928	0.68926	0.70344	0.68894	0.70699
0.7173	0.68701	0.73857	0.69023	0.7376	0.72439	0.69377	0.66574	0.72987	0.73245	0.69345	0.7028	0.69635	0.71086	0.6999	0.70473	0.69281	0.69764	0.71408	0.69635	0.73825	0.73438	0.69055	0.73825	0.69668	0.7447	0.69474	0.69087	0.68443	0.70344	0.71408	0.72278	0.71988	0.69893	0.71182	0.69474	0.70505	0.69668	0.69377	0.68991	0.67122	0.7028	0.72923	0.68185	0.73567	0.67508	0.69603	0.71021	0.69571	0.71311
0.72246	0.69281	0.74373	0.69474	0.74341	0.72858	0.69829	0.67122	0.73599	0.73825	0.70022	0.70796	0.70183	0.7173	0.70634	0.71021	0.69829	0.70441	0.71988	0.70119	0.74341	0.74018	0.69571	0.74341	0.7028	0.75017	0.69958	0.69603	0.69023	0.70924	0.72085	0.7289	0.72568	0.70409	0.71859	0.70087	0.71053	0.70248	0.6999	0.69506	0.67669	0.70924	0.73535	0.68604	0.74051	0.67927	0.70151	0.71537	0.70054	0.71859
0.72729	0.69829	0.74953	0.70054	0.74921	0.73406	0.70377	0.67669	0.74115	0.74212	0.70538	0.71376	0.70763	0.7231	0.71182	0.71537	0.70377	0.70957	0.72697	0.70667	0.74888	0.74598	0.70151	0.74921	0.70796	0.7563	0.70441	0.70119	0.69506	0.71376	0.72568	0.7347	0.73019	0.71053	0.72439	0.70473	0.71666	0.70796	0.70634	0.6999	0.68185	0.71472	0.74212	0.69184	0.74695	0.68475	0.70796	0.71988	0.70634	0.72439
0.73245	0.7028	0.75469	0.70473	0.75404	0.73986	0.70924	0.68185	0.74695	0.74856	0.71086	0.72052	0.71343	0.72826	0.71698	0.72149	0.71021	0.71505	0.73277	0.71311	0.75404	0.75179	0.70699	0.75469	0.71376	0.76081	0.71118	0.70602	0.70151	0.7202	0.73213	0.74018	0.73728	0.71569	0.72923	0.70957	0.72214	0.71408	0.71247	0.70731	0.68636	0.7202	0.74824	0.697	0.75146	0.68991	0.71376	0.726	0.71247	0.73019
0.73825	0.70989	0.75952	0.7115	0.76016	0.74598	0.71537	0.68733	0.75404	0.75372	0.71666	0.72633	0.71923	0.73342	0.72407	0.72729	0.71569	0.72117	0.73793	0.71891	0.76016	0.7563	0.71311	0.7592	0.71923	0.76693	0.71601	0.7115	0.70634	0.72536	0.73825	0.74405	0.74212	0.72117	0.7347	0.71698	0.72923	0.7202	0.7173	0.71279	0.69216	0.72729	0.75146	0.70248	0.75791	0.69539	0.71956	0.73213	0.7173	0.73632
0.74502	0.71569	0.76564	0.71762	0.76564	0.75146	0.72246	0.69313	0.75952	0.75888	0.72246	0.73148	0.72633	0.73954	0.72955	0.73213	0.72246	0.72697	0.74276	0.72471	0.765	0.7621	0.72052	0.76468	0.72568	0.77273	0.7231	0.71827	0.71182	0.73148	0.74373	0.75017	0.74695	0.72761	0.74018	0.72342	0.73342	0.72633	0.72278	0.71827	0.69796	0.73277	0.75694	0.70924	0.76435	0.70054	0.72471	0.7376	0.72342	0.74179
0.74985	0.72149	0.77112	0.72342	0.7708	0.75726	0.72697	0.69893	0.76371	0.76403	0.72858	0.73793	0.73148	0.74566	0.73438	0.73857	0.72665	0.73116	0.7476	0.73051	0.77016	0.76758	0.72536	0.77016	0.73116	0.77692	0.72794	0.7231	0.71795	0.7376	0.74824	0.75565	0.7534	0.73342	0.74566	0.72826	0.73922	0.73084	0.72729	0.72342	0.70409	0.73696	0.76242	0.7144	0.76854	0.70731	0.72955	0.74341	0.72923	0.74598
0.75533	0.72568	0.77563	0.72826	0.77563	0.7621	0.73245	0.70248	0.76887	0.77016	0.73406	0.74308	0.73632	0.7505	0.74018	0.74405	0.73309	0.73728	0.75372	0.73696	0.77531	0.77306	0.72987	0.77563	0.73567	0.78176	0.73309	0.72987	0.72471	0.74212	0.7534	0.76081	0.75888	0.73857	0.75082	0.73309	0.74534	0.73825	0.73342	0.72955	0.70957	0.74212	0.7679	0.71956	0.77338	0.71376	0.73599	0.74792	0.7347	0.75114
0.76049	0.73148	0.78015	0.73406	0.78015	0.76758	0.73793	0.70796	0.77467	0.77531	0.73793	0.74824	0.74244	0.75662	0.74663	0.74921	0.73728	0.74373	0.7592	0.74244	0.78015	0.77725	0.73599	0.78015	0.74212	0.78659	0.73825	0.73632	0.72987	0.74727	0.76016	0.76661	0.76339	0.74437	0.75759	0.73825	0.75082	0.74405	0.74018	0.73567	0.71666	0.74824	0.77144	0.72536	0.77886	0.71891	0.74147	0.75372	0.74051	0.75726
0.76564	0.73632	0.78434	0.73857	0.78498	0.77209	0.74405	0.71472	0.7795	0.77982	0.74437	0.75243	0.74824	0.76242	0.75243	0.75565	0.74341	0.74824	0.76468	0.74663	0.7853	0.7824	0.74212	0.78466	0.7476	0.79014	0.74502	0.74083	0.73535	0.75307	0.76532	0.77144	0.7679	0.74888	0.76339	0.74405	0.7563	0.74921	0.74663	0.74147	0.72214	0.75533	0.77789	0.73116	0.78305	0.72439	0.7476	0.75984	0.74695	0.76274
0.77112	0.74308	0.78981	0.74437	0.78949	0.77628	0.74921	0.72052	0.78305	0.78434	0.75082	0.75888	0.75307	0.76854	0.75791	0.76016	0.74953	0.75469	0.77016	0.7534	0.78917	0.78724	0.74727	0.7882	0.75275	0.79465	0.74921	0.74566	0.74018	0.75791	0.7708	0.77628	0.7737	0.75469	0.76887	0.74985	0.76145	0.75533	0.75114	0.74695	0.72729	0.76016	0.78208	0.73535	0.78724	0.73019	0.75372	0.76435	0.7505	0.76854
0.7766	0.74921	0.79207	0.75017	0.79304	0.7824	0.75436	0.72665	0.78788	0.7882	0.75597	0.765	0.75888	0.77338	0.76242	0.765	0.75565	0.75855	0.77563	0.75855	0.79304	0.79175	0.7534	0.79368	0.75791	0.79884	0.75565	0.75114	0.74631	0.76306	0.77499	0.78079	0.77853	0.75984	0.77306	0.75501	0.76693	0.76178	0.75662	0.7534	0.7318	0.76564	0.78627	0.74179	0.79175	0.73599	0.75694	0.76854	0.75726	0.77338
0.78079	0.75436	0.79658	0.75533	0.79787	0.78691	0.76081	0.7318	0.79271	0.79336	0.76113	0.76951	0.76403	0.77757	0.7679	0.76983	0.76081	0.765	0.78015	0.76242	0.7969	0.79497	0.7592	0.7969	0.76403	0.80399	0.76145	0.75597	0.75275	0.76822	0.78047	0.7853	0.78337	0.76532	0.77853	0.76113	0.77306	0.76597	0.76178	0.75855	0.73857	0.77144	0.79014	0.74695	0.79626	0.74083	0.76371	0.77434	0.76242	0.77821
0.78434	0.75952	0.80077	0.76049	0.80174	0.79143	0.76564	0.73793	0.79787	0.7969	0.76661	0.77467	0.76983	0.78272	0.7737	0.77628	0.76597	0.77016	0.78369	0.76822	0.80109	0.79852	0.76532	0.80142	0.76951	0.80689	0.76661	0.76242	0.75694	0.77434	0.7853	0.79078	0.78788	0.77016	0.78272	0.76693	0.77692	0.7708	0.76725	0.76274	0.74437	0.77596	0.79529	0.75372	0.80045	0.74631	0.76919	0.78047	0.76822	0.78337
0.7882	0.76564	0.80464	0.76629	0.80625	0.79465	0.77112	0.74373	0.80174	0.80109	0.77209	0.7795	0.7737	0.78724	0.77886	0.78111	0.77112	0.77402	0.78949	0.77434	0.80561	0.80464	0.76919	0.80432	0.77467	0.8098	0.77112	0.76661	0.76306	0.77853	0.78917	0.79368	0.79271	0.77531	0.78724	0.7708	0.78143	0.77563	0.77177	0.76822	0.74953	0.78047	0.79948	0.7592	0.80335	0.75307	0.77499	0.78369	0.77241	0.78788
0.79304	0.77016	0.80722	0.77209	0.80722	0.79948	0.77499	0.74856	0.80464	0.80528	0.77692	0.78434	0.77918	0.79143	0.78272	0.7853	0.77757	0.7795	0.79465	0.77886	0.80722	0.80689	0.77467	0.80818	0.77886	0.8127	0.77563	0.77241	0.76919	0.7824	0.79304	0.79723	0.79626	0.78015	0.79175	0.77499	0.78691	0.78143	0.77725	0.77434	0.75533	0.78562	0.80335	0.76371	0.80657	0.7592	0.77886	0.78788	0.77789	0.79078
0.79819	0.77434	0.81076	0.77563	0.81012	0.80271	0.78047	0.75372	0.80754	0.80883	0.78079	0.78917	0.78401	0.79465	0.78788	0.78917	0.78176	0.78466	0.79852	0.78337	0.81076	0.8098	0.78015	0.8098	0.78369	0.81463	0.78143	0.77821	0.77338	0.78788	0.79884	0.80142	0.80045	0.78401	0.79594	0.78015	0.79078	0.78595	0.78208	0.7795	0.76145	0.79014	0.80593	0.76951	0.81108	0.76339	0.78401	0.79271	0.78272	0.79529
0.80174	0.78015	0.81399	0.78079	0.81366	0.80689	0.78498	0.75984	0.81044	0.81044	0.78627	0.79271	0.78917	0.79852	0.79175	0.79433	0.78595	0.78885	0.80142	0.78853	0.81431	0.81366	0.78498	0.81237	0.78788	0.8185	0.78595	0.78176	0.77757	0.79207	0.80206	0.80561	0.80367	0.78949	0.79916	0.7853	0.79497	0.79046	0.78724	0.78337	0.76661	0.79368	0.80883	0.77338	0.8127	0.76854	0.78788	0.7969	0.78756	0.79884
0.80561	0.78498	0.81624	0.78498	0.81592	0.80915	0.78853	0.76532	0.81334	0.81431	0.79175	0.79658	0.79304	0.80335	0.79562	0.79787	0.79046	0.79271	0.80657	0.79207	0.81721	0.8156	0.78949	0.8156	0.79175	0.81946	0.78981	0.78691	0.78305	0.7969	0.80432	0.80947	0.80754	0.79336	0.80367	0.78949	0.79787	0.794	0.79046	0.78788	0.77112	0.79819	0.8127	0.77886	0.81463	0.7737	0.79207	0.80013	0.79143	0.80335
0.81012	0.7882	0.81817	0.79078	0.81753	0.81334	0.79271	0.76951	0.81592	0.81689	0.79465	0.80013	0.79562	0.80593	0.79916	0.80109	0.79433	0.79723	0.80851	0.79594	0.81785	0.81817	0.79304	0.81753	0.79594	0.82108	0.79368	0.79143	0.78756	0.7998	0.80818	0.81173	0.8098	0.7969	0.80657	0.79304	0.80335	0.79948	0.79497	0.79271	0.77596	0.80142	0.81495	0.78369	0.81721	0.77886	0.79723	0.80464	0.79562	0.80625
0.81237	0.79271	0.81979	0.79304	0.82075	0.81624	0.7969	0.77402	0.81882	0.81882	0.79819	0.80399	0.80045	0.81012	0.80399	0.80496	0.79852	0.80238	0.81205	0.80013	0.82043	0.81979	0.79723	0.82043	0.80077	0.82365	0.79852	0.79497	0.79143	0.80432	0.81141	0.8127	0.8127	0.80013	0.81012	0.7969	0.80593	0.80303	0.79916	0.79658	0.78143	0.80528	0.81753	0.78853	0.81979	0.78369	0.80013	0.80657	0.7998	0.80947
0.81334	0.7969	0.8214	0.7969	0.82269	0.81721	0.80109	0.77918	0.82043	0.81979	0.80271	0.80754	0.80432	0.81173	0.80722	0.80818	0.80077	0.80561	0.81495	0.80303	0.82204	0.82236	0.80142	0.82075	0.80464	0.82398	0.80206	0.79948	0.79562	0.80818	0.81399	0.81656	0.81527	0.80432	0.81366	0.80045	0.8098	0.80593	0.80271	0.7998	0.78691	0.80851	0.81979	0.79271	0.82172	0.78724	0.80561	0.81012	0.80271	0.81237
0.81721	0.80109	0.82301	0.80109	0.82236	0.81882	0.80496	0.78466	0.8214	0.82269	0.80593	0.81076	0.80754	0.8156	0.81044	0.81076	0.80561	0.80818	0.81689	0.80689	0.82333	0.82365	0.80432	0.8214	0.80754	0.82462	0.80528	0.80367	0.79852	0.81012	0.81624	0.81914	0.81817	0.80754	0.81592	0.80399	0.8127	0.81012	0.80625	0.80335	0.78917	0.81205	0.82108	0.79594	0.82269	0.79207	0.80818	0.81334	0.80625	0.81527
0.81979	0.80367	0.82365	0.80561	0.82269	0.8214	0.80722	0.78885	0.82365	0.82365	0.80947	0.81366	0.81076	0.81689	0.81334	0.81334	0.80883	0.81108	0.81979	0.81044	0.82333	0.8243	0.80851	0.82398	0.8098	0.82494	0.80754	0.80593	0.80367	0.81205	0.8185	0.82075	0.82043	0.81108	0.81785	0.80786	0.8156	0.81366	0.80947	0.80754	0.79368	0.81399	0.82269	0.80077	0.82333	0.79658	0.81012	0.81527	0.81012	0.81785
0.82172	0.80754	0.82494	0.80818	0.82333	0.82301	0.8098	0.79239	0.82462	0.8243	0.81173	0.8156	0.81334	0.81914	0.81495	0.81527	0.81108	0.81463	0.82108	0.8127	0.82462	0.82494	0.81205	0.82365	0.81302	0.82559	0.81141	0.81012	0.80689	0.8156	0.82043	0.82108	0.82108	0.81302	0.82075	0.81076	0.81785	0.81431	0.81173	0.8098	0.79755	0.81721	0.8243	0.80335	0.82494	0.7998	0.81334	0.81817	0.81237	0.81882
0.82269	0.8098	0.82494	0.81141	0.82494	0.82365	0.81399	0.79755	0.82655	0.8243	0.81527	0.81753	0.81624	0.81979	0.81817	0.81882	0.81399	0.81624	0.8214	0.8156	0.82559	0.82559	0.81399	0.82365	0.8156	0.82623	0.81399	0.81302	0.8098	0.8185	0.82172	0.82301	0.82269	0.81592	0.82236	0.81399	0.81882	0.81753	0.81334	0.81237	0.80238	0.81914	0.82559	0.80722	0.82494	0.80399	0.81624	0.82011	0.8156	0.8214
0.8243	0.81302	0.82591	0.81431	0.8243	0.82559	0.81624	0.80045	0.82526	0.82494	0.81753	0.82043	0.81914	0.82269	0.81914	0.82075	0.81689	0.81882	0.82398	0.81785	0.82526	0.82623	0.8156	0.82365	0.81721	0.82462	0.81721	0.81527	0.81173	0.82011	0.82269	0.82462	0.82494	0.81817	0.82301	0.8156	0.82108	0.81914	0.8156	0.81463	0.80561	0.82043	0.82462	0.81044	0.8243	0.80657	0.8185	0.8214	0.81753	0.82269
0.82591	0.81527	0.82398	0.81689	0.82333	0.82591	0.81785	0.80335	0.82623	0.82526	0.81946	0.8214	0.82043	0.82236	0.82043	0.82075	0.81817	0.82043	0.82526	0.81979	0.82494	0.82623	0.81721	0.82333	0.81946	0.82365	0.81753	0.81753	0.81527	0.8214	0.82398	0.8243	0.82623	0.82011	0.82365	0.81817	0.82301	0.8214	0.81785	0.81624	0.80851	0.82204	0.82494	0.8127	0.8243	0.81012	0.82043	0.82236	0.81946	0.82301
0.82591	0.81785	0.8243	0.81946	0.82301	0.82591	0.81946	0.80722	0.82559	0.82591	0.8214	0.82236	0.82108	0.82365	0.82333	0.82204	0.82011	0.82301	0.82559	0.82172	0.82301	0.82494	0.82108	0.82365	0.82108	0.82301	0.82011	0.82043	0.81817	0.82269	0.82494	0.8243	0.82526	0.8214	0.82559	0.82043	0.82398	0.82301	0.82075	0.81914	0.81205	0.82333	0.82526	0.81624	0.8243	0.8127	0.82236	0.82462	0.8214	0.82365
0.82623	0.81979	0.82398	0.82043	0.82269	0.82559	0.82172	0.8098	0.82494	0.82559	0.82333	0.82333	0.82526	0.82365	0.82365	0.82269	0.8214	0.82365	0.82559	0.82236	0.82365	0.82462	0.82301	0.82172	0.82236	0.82043	0.8214	0.82172	0.81914	0.82333	0.82494	0.82398	0.82559	0.82269	0.82623	0.8214	0.82526	0.82365	0.82269	0.82043	0.81495	0.82462	0.82526	0.81785	0.82365	0.81527	0.8243	0.82398	0.82204	0.82494
0.82688	0.82172	0.82269	0.82301	0.8214	0.82494	0.82236	0.8127	0.8243	0.82365	0.82365	0.82398	0.82526	0.82398	0.82398	0.82333	0.82269	0.82494	0.82591	0.82559	0.82172	0.8243	0.8243	0.82043	0.82333	0.82011	0.82172	0.82269	0.82108	0.82462	0.82365	0.8243	0.8272	0.8243	0.82559	0.82269	0.82526	0.82526	0.82236	0.82204	0.81689	0.82462	0.82398	0.8185	0.82172	0.81753	0.8243	0.82462	0.82301	0.82591
0.82655	0.82172	0.82108	0.82365	0.81882	0.82494	0.82398	0.81495	0.82301	0.82365	0.82494	0.82462	0.82559	0.82365	0.8243	0.82333	0.82301	0.82526	0.82526	0.82559	0.82075	0.82301	0.82462	0.81882	0.82365	0.81656	0.82301	0.82333	0.82236	0.8243	0.8243	0.82301	0.82559	0.82526	0.82494	0.82365	0.82526	0.82526	0.82333	0.82301	0.81817	0.82591	0.82269	0.82108	0.82011	0.82011	0.82559	0.82462	0.82398	0.8243
0.82655	0.82301	0.8185	0.82526	0.81721	0.8243	0.82494	0.81721	0.82204	0.82043	0.82591	0.8243	0.82559	0.82236	0.82365	0.82365	0.82398	0.82655	0.8243	0.82591	0.81817	0.81979	0.82559	0.81624	0.82398	0.81527	0.8243	0.82526	0.82301	0.82526	0.8243	0.8214	0.82494	0.82462	0.82526	0.82462	0.82494	0.82623	0.82398	0.82301	0.82075	0.82623	0.82172	0.82301	0.8185	0.82172	0.82559	0.82591	0.82494	0.82398
0.82526	0.82365	0.81753	0.82494	0.81463	0.82301	0.82494	0.81979	0.81946	0.81882	0.82623	0.82365	0.82623	0.8214	0.82269	0.8243	0.82333	0.82591	0.82398	0.82559	0.81624	0.81753	0.82591	0.81431	0.82462	0.81173	0.82462	0.82526	0.82398	0.82526	0.82301	0.82075	0.82333	0.82526	0.8243	0.82559	0.82494	0.82494	0.82365	0.8243	0.82236	0.8243	0.82011	0.82398	0.81656	0.82269	0.82623	0.82462	0.8243	0.82365
0.8243	0.8243	0.81399	0.82526	0.81173	0.82011	0.82494	0.8214	0.81624	0.81785	0.82559	0.82333	0.82494	0.8214	0.82204	0.82398	0.8243	0.82494	0.82333	0.82655	0.81237	0.8156	0.82559	0.81108	0.82269	0.80851	0.82333	0.82655	0.82494	0.82365	0.82075	0.81817	0.82204	0.82462	0.82269	0.82462	0.82365	0.82591	0.82333	0.82333	0.82365	0.82462	0.81689	0.82398	0.81366	0.82462	0.82526	0.82301	0.82462	0.82236
0.82269	0.82365	0.8127	0.82688	0.80947	0.8185	0.82365	0.82236	0.81495	0.8156	0.82494	0.82075	0.82462	0.81882	0.82236	0.82108	0.82333	0.82494	0.8214	0.82559	0.81044	0.8127	0.82526	0.80851	0.82269	0.80464	0.82236	0.82623	0.8243	0.82365	0.81979	0.81624	0.82011	0.82398	0.82108	0.82365	0.82333	0.82398	0.82365	0.82333	0.82398	0.82365	0.81495	0.82591	0.81076	0.82623	0.82494	0.82301	0.8243	0.81946
0.8214	0.82365	0.8098	0.82559	0.80625	0.81624	0.82398	0.82301	0.81108	0.81237	0.82398	0.82075	0.82462	0.81656	0.82011	0.82011	0.82269	0.82365	0.81914	0.82462	0.80786	0.80883	0.82526	0.80496	0.82172	0.80109	0.82301	0.82559	0.82333	0.82204	0.81753	0.81431	0.81882	0.82365	0.81979	0.82269	0.82075	0.82365	0.82269	0.82462	0.82526	0.82269	0.8127	0.82559	0.80818	0.82559	0.8243	0.8214	0.82333	0.8185
0.81914	0.8243	0.80657	0.82494	0.80367	0.81431	0.82301	0.82494	0.80851	0.80883	0.82398	0.8185	0.8243	0.81399	0.81817	0.81946	0.82236	0.82269	0.81689	0.8243	0.80432	0.80657	0.8243	0.80109	0.82075	0.79723	0.8214	0.8243	0.82269	0.82172	0.81495	0.81108	0.81624	0.82172	0.81785	0.82301	0.8185	0.8214	0.8214	0.82236	0.82494	0.82011	0.8098	0.82462	0.80367	0.82559	0.82269	0.81979	0.82204	0.81592
0.81721	0.82269	0.80271	0.82365	0.79948	0.81108	0.82172	0.82462	0.80432	0.80528	0.82398	0.81656	0.82204	0.81141	0.8156	0.81721	0.82075	0.81979	0.81463	0.82333	0.80045	0.80271	0.82204	0.79755	0.8185	0.79207	0.81979	0.8243	0.82269	0.81946	0.81173	0.80883	0.81399	0.82011	0.81431	0.82172	0.81624	0.81979	0.81979	0.82043	0.82494	0.81785	0.80689	0.82398	0.79948	0.82526	0.82011	0.81689	0.81979	0.81399
0.81431	0.82108	0.79787	0.8243	0.79562	0.80818	0.82011	0.82462	0.80174	0.80303	0.82043	0.81399	0.81979	0.80851	0.8127	0.81431	0.81785	0.81817	0.81108	0.8214	0.79594	0.79884	0.82043	0.794	0.81592	0.78756	0.8185	0.82172	0.82108	0.81689	0.80915	0.80496	0.81044	0.81817	0.81173	0.81882	0.81431	0.81689	0.81785	0.81979	0.8243	0.81689	0.80238	0.82365	0.79594	0.82559	0.8185	0.81495	0.81914	0.81076
0.81108	0.82043	0.79465	0.82236	0.79175	0.80464	0.8185	0.82269	0.79723	0.79884	0.81817	0.81108	0.81785	0.80464	0.81076	0.81173	0.81463	0.81656	0.80754	0.81914	0.79207	0.79497	0.81882	0.78917	0.81431	0.78401	0.8156	0.82108	0.81817	0.81399	0.80625	0.80206	0.80625	0.81495	0.8098	0.81721	0.81141	0.81463	0.81592	0.8185	0.82462	0.81334	0.79916	0.82236	0.79175	0.8243	0.81592	0.81173	0.81656	0.80722
0.80722	0.81753	0.7911	0.82043	0.7882	0.79884	0.81624	0.82365	0.79239	0.79271	0.81656	0.80883	0.81495	0.80174	0.80722	0.80947	0.8127	0.81366	0.80496	0.81624	0.7882	0.78949	0.81656	0.78401	0.81205	0.77853	0.81334	0.81914	0.81656	0.81141	0.80271	0.79723	0.80399	0.81366	0.80561	0.81495	0.80754	0.81302	0.81302	0.8156	0.82365	0.81012	0.79562	0.81979	0.78724	0.82269	0.81366	0.80818	0.81302	0.80432
0.80464	0.81624	0.78595	0.81817	0.78305	0.79497	0.81366	0.82269	0.78724	0.79014	0.81431	0.80625	0.81237	0.79723	0.80464	0.80593	0.81076	0.81044	0.80142	0.81495	0.7824	0.78562	0.81366	0.7795	0.80883	0.77209	0.81044	0.81624	0.81334	0.80818	0.79819	0.79368	0.80013	0.81076	0.80238	0.81173	0.80496	0.80915	0.81108	0.81205	0.82075	0.80722	0.7911	0.8185	0.78208	0.82172	0.81012	0.80561	0.81044	0.80077
0.80174	0.81302	0.78208	0.81689	0.77821	0.79207	0.81044	0.82236	0.78305	0.78595	0.81108	0.80174	0.81076	0.79271	0.80045	0.80077	0.80754	0.80786	0.79723	0.81141	0.77789	0.78047	0.81173	0.77467	0.80561	0.76758	0.80722	0.8127	0.81173	0.80561	0.79465	0.78885	0.7969	0.80754	0.79755	0.80883	0.80142	0.80561	0.80818	0.81012	0.81946	0.80303	0.7853	0.81592	0.77725	0.81979	0.80593	0.80206	0.80818	0.7969
0.79819	0.81044	0.7766	0.8127	0.77209	0.7882	0.80851	0.82075	0.77853	0.78015	0.80818	0.79787	0.80625	0.78917	0.7969	0.79819	0.80367	0.80335	0.79207	0.80818	0.77177	0.77563	0.80883	0.76887	0.80142	0.76274	0.80496	0.81108	0.80851	0.80174	0.79078	0.78466	0.79143	0.80528	0.794	0.80722	0.79723	0.80109	0.80464	0.80689	0.81785	0.80013	0.78111	0.81302	0.77241	0.81689	0.80238	0.79819	0.80399	0.7911
0.79271	0.80754	0.77112	0.80947	0.7679	0.7824	0.80528	0.81721	0.77306	0.77434	0.80464	0.79497	0.80238	0.78466	0.79271	0.79336	0.80045	0.79916	0.7882	0.80528	0.76725	0.76951	0.80464	0.76468	0.79819	0.7563	0.80109	0.80722	0.80464	0.79787	0.78595	0.78047	0.78756	0.80142	0.78949	0.80238	0.79304	0.79658	0.79948	0.80271	0.81592	0.79497	0.77628	0.80915	0.76661	0.81495	0.79819	0.79336	0.80045	0.7882
0.78885	0.80399	0.76564	0.80625	0.76306	0.77757	0.80077	0.81592	0.76854	0.76887	0.80077	0.78949	0.79787	0.78079	0.78724	0.78981	0.79626	0.79626	0.78434	0.80109	0.76145	0.76371	0.80013	0.7592	0.79336	0.74985	0.79529	0.80303	0.80206	0.79304	0.78143	0.77467	0.78272	0.79755	0.78434	0.79819	0.78917	0.79239	0.79723	0.79916	0.81141	0.79046	0.77112	0.80689	0.76049	0.81141	0.79465	0.7882	0.79658	0.78337
0.78498	0.80013	0.76081	0.80303	0.75726	0.77306	0.79755	0.81302	0.76339	0.76435	0.79562	0.78434	0.79336	0.77434	0.78272	0.78434	0.79207	0.7911	0.77918	0.79658	0.75597	0.75855	0.79658	0.75307	0.78885	0.74437	0.79239	0.79948	0.79787	0.78917	0.7766	0.76983	0.77757	0.79207	0.78015	0.79336	0.78434	0.78885	0.79304	0.79562	0.80947	0.78659	0.76564	0.80335	0.75501	0.80883	0.7911	0.78401	0.79271	0.77757
0.77982	0.79594	0.75565	0.7998	0.75146	0.76693	0.79465	0.81108	0.75694	0.75791	0.79207	0.78015	0.79046	0.76951	0.77821	0.78079	0.78724	0.78691	0.7737	0.79271	0.74953	0.75275	0.79207	0.74695	0.7853	0.73825	0.78788	0.79562	0.79336	0.78498	0.77144	0.76435	0.77241	0.78724	0.77531	0.78981	0.77886	0.78401	0.78853	0.79078	0.80722	0.78208	0.76081	0.79948	0.74856	0.80432	0.78562	0.77918	0.78788	0.77241
0.77434	0.79336	0.74985	0.79594	0.74631	0.76242	0.79078	0.80818	0.75017	0.75275	0.78853	0.77499	0.78595	0.76468	0.77306	0.77531	0.78337	0.78143	0.7679	0.78949	0.74373	0.74631	0.78788	0.74115	0.78143	0.73148	0.78305	0.79143	0.7882	0.77982	0.76597	0.75855	0.76693	0.78272	0.76983	0.78562	0.77306	0.77886	0.78305	0.78627	0.80238	0.7766	0.75469	0.79465	0.74244	0.80142	0.78047	0.77467	0.78272	0.76725
0.76983	0.7882	0.74308	0.79239	0.73954	0.75662	0.78434	0.80528	0.74502	0.74695	0.78305	0.76983	0.7795	0.75952	0.76661	0.76951	0.77886	0.77628	0.76339	0.78498	0.73696	0.74115	0.78369	0.73632	0.77499	0.72536	0.77757	0.78724	0.78401	0.77434	0.75952	0.75372	0.76178	0.77853	0.76371	0.78015	0.76822	0.77467	0.77853	0.78176	0.79916	0.7708	0.74856	0.79078	0.73503	0.79723	0.77402	0.76822	0.77853	0.76242
0.76339	0.78401	0.73696	0.78756	0.73277	0.75146	0.77982	0.80045	0.73922	0.74018	0.77789	0.76339	0.77499	0.75275	0.76178	0.76435	0.77306	0.7708	0.75726	0.77886	0.73116	0.73374	0.77918	0.72955	0.76951	0.71988	0.77338	0.78305	0.7795	0.76887	0.75436	0.74792	0.75662	0.7737	0.75888	0.77596	0.76371	0.7679	0.7737	0.77692	0.79529	0.76597	0.74212	0.78724	0.72955	0.79271	0.77016	0.76242	0.7737	0.75565
0.75791	0.7795	0.73116	0.78208	0.72761	0.74308	0.77499	0.79723	0.73374	0.73342	0.77241	0.75823	0.7708	0.7476	0.7563	0.75855	0.76693	0.76661	0.75146	0.77306	0.72536	0.72761	0.77209	0.7231	0.76468	0.71408	0.76725	0.77725	0.77434	0.76371	0.74953	0.74018	0.74953	0.76854	0.75372	0.77112	0.75823	0.76274	0.76854	0.77112	0.79046	0.76016	0.73599	0.7824	0.72375	0.78788	0.765	0.75791	0.76822	0.74921
0.75211	0.77434	0.72504	0.77757	0.72214	0.73696	0.7708	0.79304	0.72665	0.72665	0.76758	0.75211	0.76435	0.74083	0.74985	0.7534	0.7621	0.75984	0.74598	0.76951	0.71956	0.72214	0.76725	0.71601	0.75888	0.70731	0.7621	0.77144	0.77016	0.75823	0.74373	0.7347	0.74405	0.76306	0.7476	0.76532	0.75179	0.75694	0.76274	0.76532	0.78562	0.75372	0.72987	0.7766	0.71762	0.78369	0.75952	0.75082	0.76113	0.7447
0.74695	0.76887	0.71859	0.77144	0.71505	0.73051	0.76435	0.78885	0.71956	0.72181	0.76274	0.74824	0.75888	0.73406	0.74341	0.7476	0.75694	0.75469	0.73954	0.76306	0.71279	0.71537	0.76178	0.71053	0.75372	0.69958	0.75694	0.76629	0.76371	0.75243	0.73696	0.72761	0.73954	0.75662	0.74147	0.7592	0.74598	0.75082	0.75694	0.76016	0.78015	0.74695	0.72342	0.7708	0.71053	0.7795	0.75275	0.74502	0.75726	0.73825
0.74147	0.76435	0.71279	0.76693	0.70892	0.72536	0.75823	0.78466	0.71408	0.71633	0.75565	0.74115	0.7534	0.72761	0.73728	0.74115	0.75179	0.74824	0.73309	0.75759	0.70667	0.70892	0.75533	0.70505	0.74792	0.69377	0.75017	0.76049	0.75888	0.74695	0.73051	0.72181	0.7318	0.75082	0.73535	0.75275	0.74051	0.74534	0.75114	0.75404	0.77467	0.74147	0.71633	0.765	0.70473	0.77338	0.74566	0.73954	0.75146	0.73148
0.73599	0.75855	0.70667	0.76081	0.7028	0.71891	0.75275	0.77982	0.70731	0.70924	0.75017	0.73406	0.74824	0.72117	0.73084	0.73342	0.74598	0.74212	0.72633	0.75243	0.70022	0.70215	0.75082	0.69893	0.74179	0.68733	0.74502	0.75533	0.75211	0.74083	0.72375	0.71666	0.72568	0.74598	0.7289	0.74663	0.73309	0.73793	0.7447	0.74824	0.7708	0.73535	0.71053	0.75984	0.697	0.76725	0.73922	0.73309	0.74534	0.72471
0.7289	0.7534	0.70022	0.75565	0.69635	0.7115	0.74663	0.77467	0.70087	0.70215	0.7447	0.72826	0.74147	0.71601	0.72439	0.72858	0.73954	0.7347	0.72117	0.74663	0.6941	0.69668	0.74373	0.69313	0.73503	0.68121	0.73857	0.74921	0.74695	0.73503	0.71762	0.71021	0.71956	0.74018	0.72278	0.74212	0.72794	0.73213	0.73793	0.74212	0.76468	0.72858	0.70409	0.75469	0.69152	0.76274	0.73374	0.72633	0.73857	0.71891
0.72342	0.74695	0.6941	0.74888	0.68959	0.70634	0.74051	0.76854	0.69474	0.69539	0.73825	0.72278	0.7347	0.71021	0.71827	0.72278	0.73309	0.72923	0.71601	0.73986	0.68797	0.69023	0.7376	0.68636	0.72761	0.6754	0.73148	0.74341	0.74083	0.72761	0.7115	0.70377	0.71279	0.73342	0.71666	0.73599	0.72214	0.726	0.73245	0.73567	0.75855	0.7231	0.69732	0.74856	0.68572	0.75726	0.72794	0.71956	0.73245	0.71214
0.7173	0.74051	0.68733	0.74373	0.68507	0.70054	0.73535	0.76339	0.68926	0.68959	0.73245	0.71601	0.72826	0.7028	0.71311	0.71666	0.72697	0.72407	0.7086	0.73438	0.68282	0.68346	0.7318	0.68056	0.72278	0.66928	0.726	0.73664	0.73406	0.72246	0.70602	0.69635	0.70667	0.72697	0.7115	0.72858	0.71569	0.72052	0.726	0.73019	0.75243	0.71698	0.69055	0.74179	0.67895	0.75114	0.72181	0.7144	0.72665	0.70538
0.70989	0.7347	0.68185	0.73696	0.67895	0.69345	0.72987	0.75855	0.68282	0.68378	0.726	0.71021	0.72342	0.69668	0.7057	0.71021	0.7202	0.71795	0.70183	0.72858	0.67605	0.67766	0.72536	0.67379	0.71633	0.66348	0.71988	0.72987	0.72826	0.71666	0.70022	0.69087	0.70054	0.71988	0.70473	0.72278	0.70924	0.71376	0.7202	0.72342	0.74695	0.71086	0.68507	0.73567	0.67283	0.7447	0.71537	0.70763	0.71923	0.69893
0.70441	0.72923	0.67573	0.73148	0.67154	0.68668	0.7231	0.75307	0.67605	0.67669	0.72052	0.70441	0.71666	0.68926	0.69925	0.70409	0.71472	0.71053	0.69635	0.72181	0.6696	0.67218	0.71956	0.66767	0.70989	0.65736	0.71343	0.72375	0.72214	0.70989	0.69249	0.68507	0.69442	0.71537	0.69829	0.71698	0.70215	0.70731	0.71311	0.71569	0.74018	0.70409	0.67895	0.72858	0.66638	0.73793	0.70828	0.70151	0.71311	0.69377
0.69829	0.72278	0.66928	0.72536	0.66509	0.68121	0.71698	0.74598	0.6696	0.67122	0.71376	0.69732	0.70989	0.68443	0.69184	0.697	0.70892	0.70473	0.6912	0.71569	0.66284	0.66541	0.71311	0.66219	0.70409	0.65027	0.70634	0.71859	0.71666	0.70248	0.68636	0.67895	0.68926	0.70828	0.69184	0.70957	0.69668	0.70087	0.70828	0.71021	0.73406	0.69732	0.67186	0.72246	0.65994	0.73245	0.70248	0.69442	0.70699	0.68668
0.69184	0.71666	0.66284	0.71956	0.65961	0.67508	0.70957	0.74018	0.66445	0.66477	0.70699	0.69087	0.70441	0.67831	0.68668	0.69055	0.70377	0.69796	0.68411	0.70892	0.65704	0.65897	0.70699	0.65575	0.69764	0.64511	0.70054	0.71247	0.70892	0.69635	0.68121	0.67154	0.68282	0.70183	0.68604	0.70312	0.68991	0.69442	0.70087	0.70409	0.72794	0.6912	0.66606	0.7173	0.65381	0.726	0.69442	0.68862	0.70183	0.67992
0.68636	0.71053	0.658	0.71247	0.65413	0.66864	0.70473	0.7347	0.65832	0.658	0.70054	0.68475	0.69861	0.67186	0.68024	0.68507	0.69732	0.69216	0.67831	0.7028	0.6522	0.65381	0.70022	0.65027	0.69216	0.63995	0.69474	0.70602	0.70248	0.69152	0.67444	0.66574	0.6754	0.69635	0.67992	0.69732	0.68475	0.68733	0.69571	0.69796	0.72214	0.68475	0.66026	0.70924	0.64898	0.71859	0.68926	0.68314	0.69474	0.67476
0.67959	0.70473	0.65059	0.70796	0.6493	0.66251	0.69829	0.72858	0.65188	0.65156	0.69474	0.67895	0.69152	0.66574	0.67379	0.67927	0.69023	0.68507	0.67122	0.69732	0.64608	0.64833	0.69345	0.64447	0.68475	0.63415	0.68862	0.69958	0.697	0.6854	0.66799	0.65961	0.67025	0.68959	0.6725	0.69184	0.67895	0.6825	0.68765	0.69087	0.71472	0.67798	0.65349	0.70409	0.64221	0.71376	0.6825	0.67508	0.68765	0.66864
0.67379	0.69861	0.64511	0.70054	0.64285	0.65704	0.69184	0.72246	0.64576	0.64608	0.68765	0.67283	0.68572	0.65897	0.66799	0.67218	0.68411	0.67927	0.66574	0.6912	0.64092	0.64285	0.68733	0.63931	0.67831	0.62867	0.68185	0.69345	0.6912	0.67831	0.66219	0.65252	0.66445	0.68314	0.66767	0.68507	0.67122	0.67637	0.68185	0.68411	0.70892	0.67218	0.64769	0.69635	0.63673	0.70699	0.67476	0.6696	0.68153	0.66155
0.66896	0.69216	0.63995	0.69474	0.63641	0.65156	0.68507	0.71666	0.64028	0.6406	0.68121	0.66735	0.67895	0.65317	0.66219	0.66606	0.67863	0.67379	0.65929	0.68443	0.63512	0.63673	0.68153	0.63351	0.67315	0.6232	0.6754	0.68765	0.68475	0.67218	0.65639	0.64704	0.658	0.67669	0.66155	0.67895	0.66638	0.6696	0.67605	0.67798	0.70312	0.66509	0.64124	0.69087	0.63157	0.6999	0.66928	0.66541	0.6754	0.6551
0.66219	0.68507	0.63512	0.6883	0.6319	0.64479	0.67927	0.70924	0.63512	0.63512	0.6754	0.66058	0.67347	0.64704	0.65607	0.66058	0.67218	0.66703	0.65446	0.67831	0.62932	0.63125	0.67573	0.62803	0.66767	0.61804	0.66896	0.68121	0.67831	0.66703	0.65123	0.64221	0.65188	0.67186	0.65542	0.67315	0.65994	0.66348	0.66896	0.67186	0.69539	0.65897	0.63609	0.68378	0.6261	0.69249	0.66413	0.65736	0.67025	0.64898
0.65704	0.67992	0.629	0.68217	0.62577	0.63931	0.6725	0.7028	0.62964	0.63029	0.66896	0.6551	0.6667	0.64189	0.64994	0.65478	0.66606	0.6609	0.64801	0.67186	0.62352	0.6261	0.66831	0.6232	0.6609	0.61353	0.66348	0.67412	0.67186	0.66026	0.64511	0.63705	0.64608	0.66541	0.64994	0.66606	0.65446	0.65704	0.6638	0.66509	0.69055	0.65349	0.63093	0.67798	0.61997	0.6883	0.65736	0.65123	0.66284	0.64447
0.65123	0.67347	0.62448	0.67573	0.61933	0.63351	0.66703	0.69796	0.62481	0.62481	0.66348	0.64898	0.6609	0.63609	0.6435	0.64801	0.66058	0.65639	0.64318	0.66638	0.61804	0.62062	0.66219	0.61772	0.65413	0.60773	0.65639	0.66896	0.66574	0.65317	0.63931	0.63157	0.64189	0.65929	0.64511	0.65961	0.64866	0.65156	0.65832	0.66026	0.68282	0.64833	0.62545	0.67122	0.61514	0.68153	0.65156	0.64608	0.65704	0.63963
0.64543	0.66735	0.61965	0.6696	0.61643	0.629	0.66122	0.69023	0.61965	0.61965	0.65704	0.6435	0.65575	0.63061	0.63867	0.64285	0.65381	0.65188	0.63738	0.66026	0.61385	0.61675	0.65704	0.61256	0.64866	0.60418	0.65188	0.66219	0.65897	0.64801	0.63415	0.62513	0.63576	0.65285	0.63931	0.65446	0.6435	0.64576	0.65252	0.6551	0.67766	0.6435	0.61933	0.66509	0.60998	0.67379	0.64543	0.63995	0.65091	0.63254
0.63995	0.66219	0.61546	0.66477	0.61159	0.62384	0.6551	0.68475	0.61353	0.61417	0.65059	0.6377	0.6493	0.62481	0.63351	0.63705	0.64898	0.64479	0.63157	0.6551	0.60869	0.61192	0.65123	0.6074	0.64382	0.59967	0.64608	0.65639	0.65413	0.64318	0.629	0.6203	0.62996	0.64737	0.63351	0.6493	0.63738	0.63899	0.6464	0.64704	0.67122	0.63641	0.61482	0.658	0.60483	0.66831	0.64124	0.63512	0.64511	0.62739
0.63415	0.65671	0.60902	0.65961	0.60644	0.61804	0.64962	0.67863	0.60869	0.61063	0.64511	0.63222	0.6435	0.62126	0.62706	0.63286	0.64285	0.63963	0.62674	0.64994	0.60418	0.60773	0.64479	0.60354	0.63738	0.59451	0.63963	0.65059	0.64866	0.6377	0.62287	0.61514	0.62545	0.64189	0.62739	0.64253	0.63093	0.63448	0.63963	0.64124	0.66413	0.63061	0.60902	0.65252	0.59967	0.66219	0.63415	0.62867	0.63867	0.62126
0.62867	0.65059	0.60321	0.65349	0.60096	0.61288	0.6435	0.67186	0.6045	0.60547	0.63899	0.62739	0.63738	0.61482	0.62255	0.62545	0.6377	0.63351	0.62126	0.64382	0.59967	0.60225	0.63931	0.59838	0.63254	0.59032	0.63415	0.64511	0.64285	0.63157	0.61804	0.60998	0.61997	0.63609	0.62287	0.63641	0.62674	0.62964	0.63448	0.63512	0.65768	0.62481	0.60483	0.64704	0.59516	0.65639	0.62739	0.62416	0.63415	0.61643
0.62416	0.64414	0.60064	0.64737	0.59741	0.60869	0.63867	0.66574	0.60128	0.60031	0.63319	0.62094	0.6319	0.60966	0.61739	0.62062	0.6319	0.62867	0.61707	0.63867	0.59612	0.59741	0.63383	0.59387	0.62803	0.5871	0.629	0.63995	0.63705	0.62642	0.61353	0.60611	0.61449	0.63061	0.61804	0.62996	0.62158	0.62287	0.62867	0.63029	0.65285	0.62094	0.60031	0.64157	0.59161	0.65027	0.62352	0.61836	0.62867	0.61095
0.61836	0.63963	0.59548	0.64189	0.59355	0.60386	0.63286	0.65961	0.5958	0.59612	0.629	0.61578	0.62771	0.60515	0.61224	0.61578	0.6261	0.6232	0.61127	0.63286	0.59161	0.5929	0.629	0.58968	0.62255	0.58259	0.62416	0.63383	0.63093	0.62191	0.60902	0.60096	0.60934	0.62577	0.61353	0.62545	0.61611	0.61707	0.6232	0.62481	0.64737	0.61482	0.59612	0.63512	0.58774	0.64414	0.61804	0.61288	0.62223	0.6074
0.61288	0.6348	0.59097	0.63609	0.58839	0.59902	0.62674	0.65446	0.59065	0.59097	0.62384	0.61159	0.62191	0.60096	0.6074	0.61063	0.62223	0.61772	0.6074	0.62835	0.58742	0.58871	0.62255	0.58549	0.61739	0.57808	0.61836	0.62739	0.62545	0.61643	0.60289	0.59709	0.60515	0.61965	0.60708	0.62094	0.6103	0.61288	0.61836	0.61997	0.64092	0.60998	0.59065	0.62867	0.58162	0.63834	0.61321	0.60708	0.61707	0.60193
0.60934	0.62867	0.58646	0.63029	0.58452	0.59484	0.62191	0.64833	0.5871	0.5871	0.61933	0.60611	0.61675	0.59548	0.60257	0.60611	0.61675	0.61385	0.60257	0.6232	0.58259	0.5842	0.61868	0.58259	0.61192	0.57389	0.61385	0.6232	0.62126	0.61159	0.5987	0.59193	0.59999	0.61449	0.60386	0.61482	0.60547	0.60708	0.61256	0.61449	0.63448	0.60515	0.58646	0.62448	0.57872	0.63383	0.60708	0.60386	0.61256	0.59677
0.60418	0.62352	0.58291	0.62577	0.58001	0.59065	0.61739	0.64253	0.58388	0.58291	0.61288	0.6016	0.61288	0.59032	0.59741	0.60064	0.61159	0.60805	0.59709	0.61739	0.57969	0.57969	0.61385	0.57743	0.60805	0.57099	0.60934	0.61836	0.61611	0.60676	0.59516	0.5871	0.5958	0.60902	0.59935	0.60998	0.60193	0.60257	0.60837	0.60934	0.62964	0.59999	0.58291	0.61933	0.57485	0.62771	0.60289	0.59838	0.60805	0.59129
0.59902	0.61868	0.5784	0.6203	0.57711	0.58517	0.61192	0.63705	0.57904	0.57872	0.60676	0.59677	0.60708	0.58549	0.59355	0.59774	0.60579	0.60386	0.59322	0.61288	0.5755	0.57711	0.6074	0.57356	0.60321	0.56809	0.60386	0.61288	0.61127	0.60354	0.59065	0.58323	0.59161	0.60515	0.59419	0.60676	0.59677	0.59806	0.60225	0.60354	0.62448	0.59516	0.57904	0.61353	0.57099	0.62158	0.5987	0.59387	0.60354	0.58742
0.59387	0.61353	0.57453	0.61546	0.5726	0.5813	0.60611	0.6319	0.5755	0.57518	0.60354	0.59322	0.6016	0.58227	0.58903	0.5929	0.60225	0.59935	0.59065	0.60837	0.57034	0.5726	0.60257	0.57002	0.59838	0.56325	0.59935	0.60837	0.60676	0.59741	0.58678	0.57969	0.58807	0.60031	0.58936	0.59967	0.59161	0.59548	0.5987	0.59967	0.61901	0.59065	0.57485	0.60773	0.56615	0.61804	0.59419	0.58903	0.59774	0.5842
0.59129	0.60869	0.57066	0.61063	0.56938	0.57775	0.6016	0.62642	0.57099	0.57195	0.59806	0.58839	0.5987	0.57872	0.58484	0.58742	0.5987	0.59451	0.58549	0.60321	0.56615	0.56905	0.59806	0.56712	0.59355	0.55971	0.59451	0.60418	0.60128	0.5929	0.58194	0.57518	0.58323	0.59548	0.58517	0.59645	0.58839	0.59	0.59484	0.59548	0.61288	0.5871	0.57002	0.60483	0.56325	0.61224	0.58936	0.58549	0.59451	0.57969
0.58613	0.60386	0.56744	0.60611	0.56615	0.57356	0.59806	0.62094	0.56809	0.56744	0.59419	0.58452	0.59355	0.57485	0.58033	0.58323	0.59355	0.59	0.5813	0.59741	0.56422	0.56454	0.59419	0.56357	0.59	0.55713	0.59065	0.59999	0.59677	0.58903	0.57904	0.57228	0.57969	0.59129	0.58227	0.59129	0.58388	0.58581	0.59065	0.59161	0.60869	0.58291	0.5668	0.59902	0.56132	0.60676	0.58452	0.5813	0.59	0.57582
0.58291	0.59967	0.56357	0.60031	0.56325	0.57066	0.59322	0.61675	0.5639	0.5639	0.58968	0.58065	0.58903	0.57099	0.57679	0.57904	0.58871	0.58581	0.57743	0.59419	0.561	0.56261	0.59032	0.56003	0.58549	0.55423	0.58678	0.59516	0.5929	0.58517	0.57518	0.56841	0.57518	0.58678	0.57743	0.58742	0.58001	0.5813	0.58452	0.58613	0.60418	0.57904	0.56293	0.59355	0.55745	0.60193	0.58065	0.57711	0.58549	0.57163
0.57872	0.59516	0.56003	0.59774	0.55906	0.56776	0.58871	0.61127	0.56196	0.56164	0.58678	0.57679	0.58517	0.5668	0.57292	0.5755	0.58517	0.58194	0.57421	0.59065	0.55713	0.55906	0.5842	0.55648	0.58098	0.55133	0.58227	0.58871	0.58871	0.5813	0.57034	0.56486	0.57131	0.58323	0.57292	0.58259	0.57679	0.57679	0.58065	0.58227	0.59902	0.57389	0.56035	0.58968	0.55326	0.59838	0.57679	0.57228	0.58098	0.56841
0.57485	0.58968	0.55681	0.59322	0.55616	0.56357	0.58388	0.60644	0.55874	0.5581	0.58098	0.57292	0.58065	0.56293	0.56873	0.57066	0.58065	0.57904	0.57002	0.58646	0.55455	0.55552	0.58098	0.55358	0.57711	0.5481	0.57872	0.5871	0.58549	0.57679	0.56712	0.56035	0.56776	0.57808	0.57066	0.57937	0.5726	0.57356	0.57711	0.57743	0.59419	0.57099	0.55681	0.58517	0.55068	0.59355	0.5726	0.56905	0.57775	0.56422
0.57131	0.58517	0.55358	0.58807	0.55358	0.55971	0.58098	0.60128	0.55487	0.55487	0.5755	0.56776	0.57679	0.56003	0.56615	0.56776	0.57518	0.57518	0.56551	0.58098	0.55133	0.55294	0.57679	0.54972	0.57389	0.54714	0.57518	0.58259	0.57969	0.5726	0.5639	0.55745	0.5639	0.57485	0.56712	0.57485	0.56938	0.56873	0.57389	0.57324	0.59065	0.56744	0.55487	0.58098	0.54778	0.58903	0.56873	0.56647	0.57389	0.55971
0.56712	0.58227	0.55165	0.58323	0.55036	0.55648	0.57647	0.59709	0.55229	0.55165	0.57195	0.56615	0.57356	0.55745	0.56325	0.56454	0.57195	0.57066	0.56293	0.57872	0.54778	0.55068	0.5726	0.54746	0.5697	0.54327	0.57163	0.57808	0.57582	0.56938	0.561	0.55455	0.56164	0.57131	0.5639	0.57163	0.56454	0.56551	0.5697	0.57066	0.58581	0.5639	0.55101	0.57679	0.54456	0.58452	0.56615	0.56164	0.56905	0.55713
0.5639	0.5784	0.5481	0.58033	0.54649	0.55358	0.57292	0.59226	0.54939	0.54907	0.5697	0.56325	0.5697	0.55391	0.55874	0.56132	0.57002	0.56776	0.56035	0.5755	0.54424	0.54682	0.56905	0.5452	0.56615	0.54037	0.56615	0.57518	0.57195	0.56583	0.55745	0.55262	0.55842	0.56841	0.55971	0.56776	0.56164	0.56293	0.56583	0.5668	0.58227	0.55906	0.54714	0.57356	0.5423	0.58001	0.56196	0.55777	0.56712	0.55423
0.56196	0.57389	0.54617	0.57647	0.54359	0.55133	0.56905	0.58774	0.54649	0.54649	0.56583	0.55938	0.56647	0.55101	0.55519	0.55681	0.56551	0.56325	0.55616	0.57163	0.54198	0.54456	0.56647	0.54198	0.56293	0.53715	0.56422	0.57163	0.56809	0.56196	0.55391	0.54875	0.55519	0.56454	0.55777	0.56422	0.55906	0.55874	0.56261	0.56293	0.57679	0.55745	0.54456	0.56938	0.54005	0.57679	0.55842	0.55552	0.56228	0.55133
0.55777	0.57034	0.54295	0.5726	0.5423	0.54843	0.56519	0.58291	0.54424	0.54263	0.56228	0.55487	0.56228	0.54778	0.55262	0.55487	0.56132	0.56196	0.55358	0.56809	0.54101	0.54134	0.56293	0.5394	0.56003	0.53554	0.56132	0.56873	0.56422	0.55906	0.55101	0.54617	0.55165	0.56132	0.55455	0.561	0.55552	0.55487	0.55938	0.55971	0.57389	0.55391	0.54295	0.56615	0.53811	0.57292	0.55584	0.55197	0.55906	0.54843
0.55455	0.56712	0.54005	0.56938	0.5394	0.5452	0.56228	0.57969	0.54166	0.54005	0.55906	0.55294	0.55874	0.54553	0.54972	0.55229	0.55777	0.55777	0.55133	0.56422	0.53811	0.53908	0.55938	0.5365	0.55648	0.53425	0.55777	0.56519	0.56196	0.55552	0.54875	0.5423	0.54875	0.55842	0.55165	0.5581	0.55229	0.55294	0.55584	0.55616	0.57002	0.55036	0.54005	0.56261	0.53425	0.56873	0.55262	0.54939	0.55616	0.5452
0.55068	0.56293	0.53747	0.56583	0.53779	0.5423	0.55842	0.5755	0.53811	0.53908	0.55519	0.54907	0.55584	0.54198	0.54682	0.54907	0.55519	0.55487	0.54907	0.56164	0.53554	0.53747	0.55584	0.53586	0.55229	0.53135	0.55455	0.561	0.5581	0.55262	0.54714	0.54069	0.54649	0.55326	0.5481	0.55358	0.54972	0.55004	0.55229	0.55197	0.56647	0.54714	0.53747	0.5581	0.5336	0.56583	0.54972	0.54553	0.55229	0.54295
0.54939	0.55971	0.53489	0.56261	0.53392	0.54101	0.55616	0.57131	0.53618	0.53715	0.55197	0.54682	0.55358	0.53908	0.54424	0.54585	0.55229	0.55197	0.54617	0.55745	0.53264	0.53457	0.55262	0.53392	0.55036	0.52941	0.55165	0.55842	0.55487	0.54939	0.54327	0.53844	0.54327	0.55068	0.54649	0.55133	0.54649	0.54714	0.55036	0.55133	0.56293	0.54456	0.53457	0.55552	0.53102	0.56132	0.54682	0.54295	0.55068	0.54069
0.54585	0.55681	0.53328	0.55874	0.53231	0.53779	0.55229	0.56809	0.53425	0.5336	0.54972	0.54391	0.55004	0.53682	0.54166	0.54327	0.54972	0.54939	0.54263	0.55455	0.53167	0.53199	0.55036	0.5307	0.54778	0.52716	0.54843	0.55487	0.55101	0.54649	0.54166	0.53618	0.54069	0.54843	0.54391	0.54939	0.54295	0.54391	0.54778	0.5481	0.55971	0.54295	0.53231	0.55262	0.52909	0.55842	0.54456	0.54134	0.54746	0.53747
0.54263	0.55391	0.5307	0.55616	0.52973	0.53457	0.54939	0.56551	0.53199	0.53102	0.54714	0.54198	0.54939	0.53489	0.53973	0.54166	0.54649	0.54649	0.54101	0.55262	0.52941	0.52973	0.54714	0.52748	0.54456	0.52619	0.54585	0.55229	0.54746	0.5452	0.53811	0.5336	0.53876	0.54682	0.54037	0.54617	0.54069	0.54134	0.54327	0.54488	0.55745	0.5394	0.5307	0.54907	0.52683	0.55552	0.54166	0.53876	0.54456	0.53521
0.54101	0.55036	0.52877	0.55326	0.5278	0.5336	0.54714	0.56164	0.52973	0.52909	0.54424	0.53908	0.54456	0.53264	0.53554	0.53682	0.54391	0.54359	0.53876	0.54972	0.52716	0.5278	0.54391	0.52716	0.54134	0.52329	0.5423	0.54875	0.54585	0.54198	0.53457	0.53199	0.53618	0.54263	0.53747	0.54295	0.53876	0.53908	0.54198	0.54166	0.55358	0.53682	0.52748	0.54649	0.52393	0.55262	0.5394	0.53586	0.54134	0.53392
0.53908	0.54746	0.52651	0.55004	0.52587	0.53167	0.54424	0.55713	0.5278	0.52683	0.5423	0.53586	0.5423	0.53006	0.5336	0.53521	0.54101	0.54198	0.53618	0.54649	0.52555	0.52522	0.54295	0.52361	0.53908	0.522	0.54037	0.54585	0.54327	0.53908	0.53328	0.52845	0.5336	0.54005	0.53618	0.54166	0.53682	0.53715	0.53844	0.53876	0.54907	0.53521	0.52555	0.54391	0.52232	0.54939	0.53715	0.53457	0.53908	0.53102
0.53715	0.54488	0.5249	0.54649	0.52458	0.52877	0.54166	0.55455	0.52683	0.5249	0.53811	0.53392	0.53973	0.52748	0.53231	0.53296	0.5394	0.53908	0.53328	0.54327	0.52393	0.52361	0.53973	0.52168	0.53682	0.52007	0.53876	0.54295	0.54069	0.53715	0.53167	0.52651	0.5307	0.53779	0.53392	0.53844	0.5336	0.53425	0.5365	0.53779	0.54746	0.53264	0.52426	0.54069	0.52071	0.54649	0.53457	0.53135	0.53682	0.52812
0.5336	0.54198	0.52264	0.54327	0.52168	0.52683	0.5394	0.55229	0.52458	0.52329	0.53618	0.53264	0.5365	0.52651	0.53038	0.53167	0.53586	0.5365	0.53038	0.54166	0.52232	0.52264	0.5365	0.52071	0.53457	0.51813	0.53554	0.54101	0.53779	0.53489	0.52909	0.52522	0.52973	0.53521	0.53231	0.53586	0.52973	0.53231	0.5336	0.5336	0.54553	0.53006	0.52264	0.53747	0.51845	0.54456	0.53264	0.52973	0.53554	0.52716
0.53199	0.53908	0.52071	0.54198	0.52039	0.52587	0.5365	0.54939	0.52136	0.52168	0.53489	0.52973	0.53489	0.5249	0.52651	0.52877	0.53554	0.53392	0.52941	0.53844	0.51974	0.52039	0.53489	0.51878	0.53102	0.51652	0.53231	0.53811	0.53618	0.53199	0.52748	0.52297	0.52812	0.53199	0.52941	0.53264	0.52909	0.53199	0.53167	0.53231	0.54198	0.52812	0.52071	0.5365	0.51717	0.54101	0.52973	0.52683	0.53231	0.5249
0.53102	0.53682	0.52007	0.53973	0.51878	0.52361	0.53425	0.54585	0.51942	0.52007	0.53167	0.52651	0.53296	0.52232	0.52522	0.52619	0.53328	0.53264	0.52683	0.53618	0.51717	0.51878	0.53231	0.5162	0.52973	0.51459	0.53102	0.53618	0.53392	0.53006	0.52522	0.52136	0.52555	0.53038	0.52716	0.5307	0.52748	0.52877	0.53038	0.53038	0.54005	0.52587	0.51845	0.53425	0.51555	0.53844	0.52748	0.52587	0.5307	0.52264
0.52748	0.53457	0.51781	0.53618	0.51652	0.52136	0.53328	0.54327	0.51845	0.51813	0.53006	0.52426	0.53038	0.52136	0.52297	0.52426	0.52973	0.53038	0.52522	0.5336	0.5162	0.5162	0.53102	0.51491	0.52812	0.51362	0.52877	0.53392	0.53102	0.52845	0.52361	0.51845	0.52361	0.52812	0.52555	0.52877	0.52458	0.52619	0.52748	0.52812	0.53811	0.52426	0.51684	0.53167	0.51459	0.53586	0.52587	0.52361	0.52845	0.52071
0.52522	0.5336	0.51588	0.53489	0.51491	0.51974	0.52941	0.54134	0.51684	0.51555	0.5278	0.52232	0.52909	0.51878	0.52136	0.52329	0.52716	0.52748	0.52393	0.53231	0.51588	0.51588	0.52845	0.51362	0.52587	0.51169	0.52683	0.53167	0.52941	0.52587	0.52007	0.51845	0.52168	0.52651	0.52329	0.52716	0.52361	0.52426	0.52522	0.52619	0.53521	0.522	0.51491	0.52909	0.51233	0.53425	0.5249	0.52103	0.52522	0.52039
0.52329	0.53038	0.51427	0.53264	0.51265	0.51749	0.52683	0.53876	0.51555	0.51555	0.52651	0.522	0.52619	0.51684	0.51974	0.52071	0.52587	0.52619	0.522	0.5307	0.51362	0.51427	0.52651	0.51233	0.52297	0.50975	0.5249	0.52845	0.52812	0.52458	0.5191	0.51588	0.52039	0.52361	0.52103	0.52522	0.52136	0.52297	0.52297	0.52361	0.53264	0.52007	0.51362	0.52748	0.51169	0.5336	0.52232	0.51942	0.52458	0.51749
0.522	0.52812	0.51298	0.53006	0.51201	0.51652	0.52555	0.53521	0.5133	0.51362	0.52329	0.51878	0.5249	0.51427	0.51749	0.5191	0.52426	0.52522	0.52007	0.52812	0.51201	0.51233	0.52361	0.51072	0.52168	0.50975	0.52329	0.52683	0.52522	0.522	0.51845	0.51298	0.51878	0.52168	0.51974	0.52297	0.51974	0.52039	0.522	0.52232	0.5307	0.5191	0.51298	0.52458	0.5104	0.52941	0.52007	0.51845	0.52361	0.51459
0.52071	0.52587	0.51201	0.5278	0.51104	0.51523	0.52361	0.5336	0.51298	0.51201	0.52136	0.51813	0.52329	0.5133	0.51652	0.51717	0.52264	0.522	0.51845	0.52587	0.5104	0.51104	0.52297	0.50814	0.52103	0.50846	0.52136	0.52555	0.52232	0.52103	0.51717	0.51233	0.51684	0.52103	0.51845	0.52168	0.51717	0.51845	0.52039	0.52007	0.52909	0.51684	0.51233	0.52297	0.50846	0.52748	0.5191	0.5162	0.52103	0.51394
0.5191	0.52458	0.5104	0.52587	0.50879	0.51427	0.52103	0.53135	0.51136	0.51136	0.51974	0.51588	0.52136	0.51233	0.51427	0.51652	0.52039	0.52007	0.51684	0.52426	0.50911	0.51072	0.52103	0.50685	0.5191	0.50653	0.51974	0.52264	0.52136	0.51942	0.51491	0.51136	0.51491	0.51878	0.51588	0.51974	0.51588	0.51749	0.51781	0.51845	0.52619	0.51459	0.50911	0.52136	0.50718	0.52587	0.51749	0.51362	0.5191	0.51394
0.51684	0.52264	0.5075	0.52522	0.50718	0.51265	0.52007	0.52877	0.50814	0.50879	0.51845	0.51427	0.52007	0.51169	0.51233	0.51427	0.52007	0.51878	0.51588	0.52264	0.50685	0.50814	0.51942	0.50718	0.51684	0.50492	0.51717	0.52103	0.52071	0.51652	0.51298	0.50975	0.51362	0.51749	0.51394	0.51749	0.51459	0.51684	0.51684	0.51652	0.5249	0.51298	0.50782	0.5191	0.50524	0.52426	0.51459	0.51298	0.51717	0.51136
0.51555	0.52007	0.50685	0.522	0.50589	0.51104	0.51813	0.52651	0.50782	0.50782	0.51555	0.51265	0.51813	0.50975	0.51072	0.51233	0.51717	0.51813	0.5133	0.51974	0.50685	0.50621	0.51845	0.50589	0.5162	0.50331	0.51652	0.52103	0.51717	0.51652	0.51169	0.50782	0.51201	0.51588	0.51233	0.51555	0.51362	0.51394	0.51588	0.51588	0.52329	0.51298	0.50589	0.5191	0.50492	0.522	0.5133	0.51233	0.5162	0.5104
0.51394	0.51974	0.50556	0.52039	0.5046	0.50879	0.51717	0.52522	0.5075	0.50589	0.51394	0.5104	0.51749	0.50814	0.50975	0.51169	0.51459	0.51523	0.51233	0.51878	0.50524	0.50589	0.5162	0.50492	0.51459	0.50363	0.51523	0.51781	0.51555	0.51523	0.5104	0.5075	0.50975	0.51427	0.51136	0.51362	0.51201	0.51169	0.51298	0.51362	0.522	0.51104	0.50589	0.5162	0.50299	0.51974	0.51201	0.5104	0.51362	0.50814
0.51169	0.51813	0.50395	0.52007	0.50363	0.50782	0.51491	0.52329	0.50556	0.50524	0.51362	0.51008	0.51394	0.50685	0.50782	0.51072	0.51362	0.51427	0.51072	0.51717	0.50363	0.50524	0.51588	0.50363	0.51265	0.5017	0.51394	0.5162	0.51491	0.51298	0.50846	0.50653	0.50911	0.51169	0.50943	0.51265	0.51008	0.51104	0.51104	0.51169	0.51878	0.51008	0.5046	0.51298	0.5017	0.51942	0.51233	0.50814	0.51136	0.50653
0.51072	0.51491	0.50234	0.51684	0.50137	0.50621	0.5133	0.52103	0.50395	0.50427	0.51201	0.50814	0.51298	0.5046	0.50718	0.50814	0.51233	0.51394	0.51008	0.51555	0.50266	0.50427	0.5133	0.50234	0.5104	0.50137	0.51104	0.51459	0.51459	0.51136	0.50782	0.50395	0.50782	0.51104	0.50911	0.51104	0.50879	0.50975	0.51008	0.51008	0.51749	0.5075	0.50299	0.51201	0.50041	0.51652	0.50975	0.50782	0.51072	0.50556
0.50975	0.51265	0.5017	0.51588	0.50137	0.50492	0.51265	0.51974	0.50299	0.50363	0.50879	0.50718	0.51233	0.50299	0.50589	0.5075	0.51072	0.51136	0.50782	0.51362	0.5017	0.50266	0.51136	0.50105	0.50879	0.49944	0.51008	0.51394	0.51169	0.51008	0.50685	0.50202	0.50653	0.50879	0.50846	0.50975	0.50718	0.50814	0.50975	0.50911	0.5162	0.50621	0.50266	0.51104	0.50073	0.51523	0.50782	0.50653	0.51008	0.50395
0.50782	0.51233	0.50137	0.51555	0.50008	0.50331	0.5104	0.51781	0.50202	0.50266	0.50814	0.50589	0.51104	0.50234	0.50492	0.50621	0.50975	0.51008	0.50653	0.51169	0.50105	0.50266	0.51072	0.4988	0.50879	0.4988	0.50879	0.51169	0.50943	0.50879	0.50653	0.50234	0.50524	0.50879	0.50653	0.50814	0.50653	0.50718	0.50911	0.50685	0.51459	0.50524	0.50137	0.50911	0.4988	0.5133	0.50621	0.50427	0.50846	0.50266
0.50718	0.51136	0.49976	0.51394	0.49944	0.50331	0.50879	0.51684	0.50073	0.50105	0.5075	0.50524	0.50879	0.50234	0.50299	0.50492	0.50814	0.50879	0.50524	0.51201	0.49912	0.50073	0.50782	0.4988	0.50718	0.49751	0.50685	0.50943	0.50879	0.50718	0.5046	0.50137	0.50395	0.5075	0.50492	0.50718	0.50524	0.50492	0.50524	0.50621	0.51265	0.50427	0.49944	0.50846	0.49718	0.51201	0.50621	0.50363	0.50653	0.50266
0.50556	0.5104	0.49912	0.51298	0.49783	0.5017	0.50782	0.51491	0.50073	0.49912	0.50685	0.50395	0.50782	0.50105	0.50137	0.50363	0.50685	0.50814	0.50395	0.5104	0.49783	0.50008	0.50653	0.49751	0.50556	0.49654	0.50621	0.50911	0.5075	0.50556	0.50266	0.50041	0.50234	0.50589	0.5046	0.50524	0.50492	0.50427	0.50556	0.50524	0.51104	0.50331	0.4988	0.5075	0.49783	0.51104	0.50395	0.50299	0.50556	0.50137
0.5046	0.5075	0.49783	0.51008	0.49686	0.50073	0.50621	0.5133	0.49976	0.49847	0.5046	0.50202	0.50653	0.49944	0.50137	0.5017	0.50524	0.50653	0.50266	0.50846	0.49815	0.49847	0.50589	0.49686	0.50427	0.4959	0.50524	0.50846	0.50556	0.50556	0.50137	0.4988	0.50137	0.50363	0.50299	0.50492	0.50331	0.50331	0.50395	0.50427	0.5104	0.50202	0.4988	0.50589	0.49751	0.50975	0.50202	0.50266	0.50299	0.50008
0.50299	0.50621	0.49686	0.50911	0.49557	0.50008	0.50524	0.51136	0.49847	0.49783	0.50331	0.5017	0.50589	0.49815	0.49976	0.50137	0.50395	0.50524	0.5017	0.50621	0.49654	0.49751	0.50492	0.49557	0.50331	0.49493	0.50395	0.50653	0.50427	0.50363	0.50008	0.49847	0.49976	0.50331	0.5017	0.50331	0.50137	0.50202	0.50234	0.50234	0.50846	0.50105	0.49654	0.50427	0.49557	0.50879	0.50234	0.50073	0.50234	0.49847
0.50137	0.50492	0.49622	0.50846	0.49493	0.49847	0.50395	0.50943	0.49718	0.49686	0.50299	0.50041	0.50427	0.49783	0.49976	0.50137	0.50266	0.50299	0.50073	0.50621	0.4959	0.49686	0.50266	0.49493	0.50299	0.49396	0.5017	0.50556	0.50363	0.50202	0.50008	0.49847	0.50008	0.50266	0.50105	0.5017	0.50041	0.50073	0.50073	0.50105	0.50685	0.49912	0.49686	0.50266	0.49364	0.5075	0.50105	0.49944	0.50073	0.49815
0.50041	0.50331	0.49525	0.50685	0.49396	0.49718	0.50266	0.50846	0.49622	0.49686	0.50073	0.49976	0.50266	0.4959	0.49783	0.49976	0.5017	0.50299	0.49944	0.50492	0.49364	0.4959	0.50202	0.49299	0.50105	0.49364	0.50041	0.50556	0.50202	0.50137	0.49912	0.49557	0.49944	0.50041	0.49976	0.50073	0.49976	0.50073	0.50041	0.50008	0.50524	0.49815	0.49493	0.50266	0.49332	0.50621	0.49976	0.49847	0.50105	0.49654
0.49944	0.50234	0.49493	0.50524	0.49364	0.49783	0.50105	0.50685	0.49493	0.4959	0.4988	0.49751	0.50331	0.49493	0.49686	0.49686	0.50073	0.50202	0.4988	0.50331	0.49396	0.49428	0.5017	0.49267	0.50073	0.49332	0.50137	0.50331	0.50008	0.50041	0.49751	0.49557	0.49751	0.49976	0.49944	0.49912	0.49847	0.49815	0.50008	0.49976	0.50492	0.49751	0.49364	0.50202	0.49299	0.50363	0.49751	0.49751	0.49976	0.4959
0.49847	0.50266	0.49364	0.50331	0.49267	0.49557	0.49976	0.50589	0.49428	0.49461	0.49976	0.49686	0.50105	0.49396	0.49622	0.49718	0.49944	0.50008	0.49815	0.50299	0.49267	0.49428	0.50073	0.49203	0.49912	0.49171	0.49944	0.50266	0.4988	0.49847	0.49654	0.49493	0.49686	0.49912	0.49847	0.4988	0.49718	0.49751	0.49783	0.49847	0.50363	0.49751	0.49428	0.50008	0.49138	0.50234	0.49783	0.49654	0.49847	0.49557
0.49847	0.50073	0.49203	0.50427	0.49138	0.49557	0.49944	0.50524	0.49299	0.49332	0.49944	0.49654	0.49976	0.49299	0.49493	0.49622	0.49815	0.4988	0.49751	0.50234	0.49203	0.49364	0.49783	0.49138	0.49783	0.49171	0.49751	0.50041	0.4988	0.49751	0.49557	0.49428	0.49525	0.49783	0.49686	0.49783	0.49622	0.49751	0.49622	0.49751	0.50234	0.4959	0.49203	0.49912	0.49171	0.50299	0.49686	0.49493	0.49686	0.49525
0.49686	0.50008	0.49074	0.5017	0.49042	0.49525	0.49815	0.50331	0.49235	0.49267	0.49718	0.49525	0.49815	0.49171	0.49428	0.49557	0.49718	0.49944	0.49654	0.50105	0.49074	0.49203	0.49751	0.49074	0.49751	0.49074	0.49751	0.50008	0.49751	0.49751	0.49461	0.49267	0.49428	0.49557	0.49557	0.49622	0.49557	0.49654	0.4959	0.4959	0.50041	0.49525	0.49138	0.4988	0.49042	0.50137	0.49557	0.49525	0.49686	0.49428
0.49622	0.49847	0.49106	0.49976	0.49074	0.49364	0.49686	0.50105	0.49203	0.49299	0.49654	0.49364	0.49718	0.49074	0.49332	0.49396	0.49557	0.49783	0.49364	0.49912	0.49074	0.49106	0.49783	0.48913	0.49622	0.49009	0.49557	0.4988	0.49686	0.49686	0.49332	0.49106	0.49332	0.49622	0.49557	0.49557	0.49493	0.49557	0.49461	0.4959	0.49912	0.49461	0.49106	0.49654	0.49042	0.50073	0.49525	0.49428	0.4959	0.49203
0.49525	0.49654	0.48977	0.50041	0.48945	0.49203	0.4959	0.50105	0.49042	0.49106	0.49557	0.49364	0.49686	0.48945	0.49267	0.49396	0.49428	0.49557	0.49428	0.49815	0.48977	0.49074	0.4959	0.48784	0.4959	0.48945	0.49493	0.49783	0.4959	0.4959	0.49332	0.49106	0.49235	0.49493	0.49461	0.49557	0.49235	0.49461	0.49461	0.49493	0.49944	0.49364	0.49138	0.49557	0.48784	0.50041	0.49396	0.49299	0.49461	0.49203
0.49428	0.49622	0.48977	0.49944	0.48848	0.49106	0.49396	0.50041	0.48913	0.49009	0.49493	0.49267	0.49557	0.49009	0.49074	0.49235	0.49364	0.49525	0.49332	0.49751	0.48752	0.49042	0.49493	0.48784	0.49396	0.48848	0.49332	0.49686	0.49461	0.49428	0.49203	0.49106	0.49235	0.49461	0.49332	0.49364	0.49299	0.49428	0.49267	0.49267	0.49686	0.49203	0.48945	0.49493	0.48655	0.49847	0.49267	0.49138	0.49396	0.49138
0.49364	0.49525	0.48881	0.4988	0.48752	0.49106	0.49428	0.49912	0.48881	0.48977	0.49396	0.49138	0.49461	0.48945	0.49042	0.49074	0.49428	0.49493	0.49203	0.49654	0.48687	0.48945	0.49493	0.48752	0.49299	0.48752	0.49364	0.49622	0.49396	0.49396	0.49074	0.48913	0.49203	0.49299	0.49364	0.49267	0.49267	0.49267	0.49267	0.49299	0.49557	0.49171	0.48784	0.49525	0.48752	0.49718	0.49171	0.49203	0.49332	0.49009
0.49299	0.49428	0.48816	0.49718	0.48719	0.49106	0.49428	0.49751	0.48881	0.48848	0.49267	0.49074	0.49332	0.48881	0.48977	0.49009	0.49332	0.49461	0.49203	0.49557	0.48719	0.48719	0.49364	0.48558	0.49267	0.48655	0.49299	0.49461	0.49267	0.49396	0.49106	0.48848	0.49042	0.49235	0.49171	0.49171	0.49106	0.49106	0.49138	0.49267	0.49557	0.49171	0.48752	0.49396	0.48719	0.4959	0.49106	0.49074	0.49171	0.48881
0.49138	0.49364	0.48752	0.4959	0.48655	0.48881	0.49267	0.49622	0.48752	0.48784	0.49171	0.48913	0.49299	0.48719	0.48913	0.48881	0.49203	0.49332	0.49074	0.49525	0.48687	0.48655	0.49299	0.48558	0.49171	0.4859	0.49171	0.49428	0.49203	0.49235	0.48945	0.48752	0.48913	0.49203	0.49138	0.49203	0.49042	0.49074	0.49074	0.49106	0.49525	0.48977	0.48784	0.49267	0.48623	0.4959	0.49042	0.48945	0.49009	0.48848
0.49074	0.49267	0.48526	0.49557	0.4859	0.48784	0.49171	0.49557	0.48719	0.48687	0.49106	0.48977	0.49171	0.48752	0.48848	0.48881	0.49042	0.49235	0.49042	0.49396	0.48623	0.48623	0.49138	0.48494	0.49074	0.48494	0.49042	0.49332	0.49138	0.49106	0.48913	0.48687	0.48881	0.49074	0.48977	0.49042	0.48945	0.48945	0.48977	0.48913	0.49396	0.48945	0.48719	0.49106	0.48558	0.49493	0.49106	0.48848	0.48977	0.48816
0.49009	0.49138	0.48462	0.49364	0.48494	0.48881	0.49106	0.49396	0.48623	0.48719	0.49009	0.48977	0.49138	0.48623	0.48752	0.48752	0.49009	0.49138	0.48913	0.49299	0.48462	0.4859	0.49042	0.48494	0.48977	0.48429	0.48945	0.49364	0.49074	0.49074	0.48784	0.48623	0.48945	0.48945	0.48913	0.48945	0.48913	0.48881	0.48913	0.48913	0.49267	0.48881	0.48558	0.49106	0.48558	0.49332	0.48977	0.48784	0.49009	0.48623
0.48945	0.49009	0.48365	0.49364	0.48494	0.48784	0.48977	0.49332	0.4859	0.4859	0.48848	0.48687	0.48977	0.48429	0.48687	0.48719	0.48977	0.49009	0.48752	0.49106	0.48462	0.48462	0.49106	0.483	0.48945	0.483	0.49009	0.49299	0.48977	0.49042	0.48913	0.48526	0.48816	0.48848	0.48784	0.49042	0.48816	0.48848	0.48848	0.48945	0.49203	0.48784	0.48429	0.49042	0.48365	0.49299	0.48719	0.48719	0.48881	0.48623
0.48816	0.49009	0.48429	0.49267	0.48365	0.48494	0.48881	0.49299	0.48462	0.48494	0.48913	0.4859	0.48977	0.48526	0.48623	0.48655	0.48881	0.48977	0.48752	0.49138	0.483	0.48462	0.48945	0.48268	0.48848	0.48333	0.48881	0.49106	0.48816	0.48913	0.48719	0.48462	0.48719	0.48945	0.48784	0.48816	0.48719	0.48816	0.48752	0.48752	0.49106	0.48719	0.48494	0.48945	0.48333	0.49138	0.48784	0.48752	0.48784	0.48623
0.48784	0.48881	0.48365	0.49171	0.48236	0.48494	0.48784	0.49267	0.48365	0.48397	0.48881	0.48687	0.48881	0.48397	0.48494	0.48558	0.48816	0.48848	0.48655	0.49042	0.48236	0.48397	0.48687	0.48204	0.48752	0.48204	0.48816	0.49074	0.48848	0.48816	0.4859	0.48494	0.48623	0.48816	0.48687	0.48719	0.48719	0.48719	0.48623	0.48719	0.49042	0.48494	0.48333	0.48848	0.48236	0.49203	0.48655	0.48558	0.4859	0.4859
0.48623	0.48848	0.483	0.49235	0.48172	0.4859	0.48816	0.49042	0.48365	0.48268	0.48655	0.48526	0.48816	0.48268	0.48429	0.48494	0.48784	0.48848	0.48558	0.49074	0.48236	0.483	0.48719	0.48075	0.48687	0.48172	0.48719	0.48977	0.48719	0.48784	0.48397	0.48429	0.48623	0.48655	0.48623	0.48558	0.48687	0.48558	0.48623	0.48623	0.49042	0.48655	0.48204	0.48848	0.48268	0.49042	0.48558	0.48623	0.4859	0.48558
0.48752	0.48848	0.48236	0.49042	0.48236	0.48494	0.48816	0.48977	0.48397	0.48333	0.4859	0.48462	0.48784	0.48268	0.48397	0.48494	0.48687	0.48784	0.48526	0.48881	0.48204	0.48268	0.48784	0.48075	0.4859	0.48139	0.4859	0.48913	0.4859	0.48784	0.48494	0.48333	0.4859	0.48655	0.48687	0.48623	0.48462	0.48494	0.48558	0.48558	0.48977	0.48558	0.48204	0.48623	0.48333	0.48977	0.48623	0.48462	0.48558	0.48397
0.48558	0.48719	0.48172	0.48848	0.48172	0.483	0.4859	0.48848	0.48268	0.48139	0.48526	0.48494	0.48687	0.48172	0.48365	0.48494	0.48462	0.48752	0.48526	0.48848	0.48139	0.48204	0.48623	0.48075	0.4859	0.48107	0.48623	0.48752	0.48623	0.48655	0.48429	0.48139	0.48462	0.48526	0.4859	0.4859	0.48494	0.48494	0.48526	0.48462	0.48913	0.48623	0.48139	0.48558	0.48172	0.48945	0.48558	0.48365	0.48462	0.48333
0.48526	0.48655	0.48107	0.48784	0.4801	0.483	0.48526	0.48945	0.48204	0.48236	0.48429	0.48333	0.4859	0.48139	0.48236	0.48397	0.48558	0.48655	0.48462	0.48752	0.48043	0.48204	0.48526	0.4801	0.48462	0.47978	0.48397	0.48719	0.48462	0.48558	0.48268	0.48268	0.48429	0.48429	0.48526	0.48526	0.48429	0.48526	0.48462	0.48397	0.48623	0.48397	0.48139	0.48558	0.48075	0.48848	0.48462	0.48333	0.48494	0.483
0.48429	0.48558	0.48107	0.48816	0.47978	0.48236	0.48429	0.48784	0.48107	0.48172	0.48268	0.48268	0.48494	0.4801	0.48236	0.48204	0.48429	0.48558	0.48397	0.48655	0.47946	0.48139	0.48397	0.48043	0.48333	0.47946	0.483	0.48752	0.48462	0.48526	0.48236	0.4801	0.48397	0.48333	0.48558	0.48397	0.48268	0.48333	0.48333	0.48397	0.4859	0.48429	0.4801	0.48526	0.48043	0.48784	0.48268	0.483	0.48494	0.48172
0.48397	0.48494	0.48107	0.48687	0.47946	0.48172	0.48365	0.48687	0.48172	0.48043	0.48268	0.48139	0.48494	0.4801	0.48172	0.48139	0.48429	0.48558	0.48268	0.48655	0.47978	0.4801	0.48494	0.47914	0.48365	0.47881	0.48333	0.48623	0.48268	0.48397	0.48172	0.48043	0.48268	0.48365	0.48365	0.48397	0.48204	0.483	0.483	0.48333	0.48623	0.48333	0.4801	0.48429	0.4801	0.48558	0.483	0.48268	0.483	0.48204
0.483	0.48462	0.4801	0.48687	0.47849	0.48075	0.48333	0.48623	0.4801	0.47978	0.48204	0.48043	0.48429	0.47914	0.47978	0.48236	0.48268	0.48397	0.483	0.48558	0.47914	0.48107	0.48397	0.47817	0.48268	0.47817	0.483	0.48494	0.48139	0.48429	0.48139	0.4801	0.48204	0.48333	0.48333	0.48429	0.48139	0.48333	0.48236	0.48204	0.48526	0.48236	0.47914	0.48365	0.47946	0.4859	0.48236	0.48075	0.48236	0.48172
0.483	0.48397	0.47881	0.48655	0.47881	0.4801	0.48268	0.48623	0.47946	0.47946	0.48204	0.48107	0.48365	0.47978	0.4801	0.48107	0.483	0.48429	0.48236	0.48526	0.47785	0.47978	0.48365	0.47817	0.48139	0.4772	0.48172	0.48429	0.48236	0.48333	0.48043	0.47946	0.48139	0.48204	0.48236	0.48268	0.48139	0.48139	0.48075	0.48139	0.48462	0.48107	0.47817	0.48365	0.47914	0.48558	0.48236	0.48043	0.48268	0.48139
0.48268	0.48365	0.47881	0.48526	0.47688	0.48043	0.48204	0.48494	0.47914	0.48043	0.48139	0.4801	0.48268	0.47881	0.47881	0.48043	0.48172	0.48397	0.48172	0.48526	0.47753	0.47946	0.483	0.47817	0.48172	0.47624	0.48139	0.48397	0.48139	0.483	0.47978	0.47881	0.48075	0.48139	0.48204	0.48204	0.48139	0.48075	0.48075	0.48043	0.48494	0.48107	0.47817	0.48236	0.47849	0.48397	0.48075	0.48107	0.48172	0.4801
0.48172	0.48268	0.47881	0.48462	0.47753	0.48043	0.48236	0.48365	0.47881	0.47914	0.4801	0.4801	0.48236	0.4772	0.47946	0.48043	0.48139	0.48236	0.48043	0.48397	0.47688	0.47881	0.48172	0.47688	0.48172	0.4772	0.48139	0.48333	0.48043	0.48236	0.4801	0.47849	0.48043	0.48043	0.48172	0.48075	0.4801	0.4801	0.48043	0.48043	0.48397	0.48043	0.47849	0.48172	0.47881	0.48397	0.4801	0.4801	0.48107	0.47978
0.4801	0.48172	0.4772	0.48365	0.4772	0.47849	0.48075	0.48462	0.47817	0.47817	0.47978	0.47914	0.48172	0.47785	0.47817	0.47946	0.48107	0.48075	0.48075	0.48333	0.47656	0.47849	0.48204	0.47688	0.47978	0.47656	0.47978	0.48204	0.47978	0.48204	0.47914	0.47817	0.47946	0.48107	0.48075	0.48075	0.47881	0.48043	0.47946	0.47946	0.48333	0.47946	0.47817	0.48139	0.4772	0.483	0.4801	0.47978	0.4801	0.47914
0.4801	0.48043	0.47656	0.48333	0.47591	0.47849	0.47978	0.48397	0.4772	0.47849	0.48043	0.47881	0.48075	0.47753	0.47688	0.47817	0.48043	0.48107	0.47978	0.48333	0.47591	0.47785	0.48075	0.47688	0.4801	0.47559	0.47914	0.48172	0.47946	0.48107	0.47817	0.4772	0.4801	0.47946	0.47978	0.47914	0.47978	0.47946	0.47881	0.47849	0.48236	0.47946	0.4772	0.48107	0.47656	0.48365	0.47946	0.47914	0.48075	0.47817
0.4801	0.48043	0.47753	0.48333	0.47527	0.47753	0.47881	0.48236	0.47785	0.47817	0.47946	0.47753	0.4801	0.47656	0.47753	0.47817	0.4801	0.48075	0.47881	0.48204	0.47495	0.47688	0.48043	0.47527	0.47914	0.47624	0.47914	0.48204	0.47849	0.48075	0.47817	0.47753	0.47914	0.47881	0.47978	0.4801	0.47817	0.47881	0.47946	0.47914	0.48204	0.47946	0.47527	0.48107	0.47591	0.48204	0.47881	0.47881	0.47946	0.47849
0.47946	0.4801	0.47688	0.48172	0.47624	0.47817	0.47946	0.48204	0.47753	0.47656	0.47978	0.47688	0.47978	0.47688	0.47688	0.47849	0.47817	0.4801	0.47817	0.48204	0.47527	0.47591	0.4801	0.47527	0.47946	0.47527	0.47978	0.48043	0.47753	0.48043	0.47817	0.47624	0.47785	0.47914	0.47978	0.47946	0.47753	0.47785	0.47849	0.47849	0.48139	0.47849	0.47624	0.47946	0.47559	0.48139	0.47817	0.47785	0.47849	0.47753
0.47849	0.48043	0.47591	0.48172	0.47495	0.47688	0.47881	0.48139	0.47591	0.47527	0.47881	0.47656	0.47946	0.47591	0.47688	0.47785	0.47785	0.4801	0.47849	0.48139	0.47559	0.47624	0.47978	0.47462	0.47785	0.47495	0.47849	0.48075	0.47785	0.4801	0.4772	0.47591	0.47817	0.47914	0.47946	0.47881	0.47785	0.47817	0.4772	0.4772	0.48107	0.47753	0.47591	0.47881	0.47527	0.48139	0.47881	0.4772	0.47881	0.47753
0.47785	0.47946	0.47398	0.48075	0.47462	0.47624	0.47881	0.48139	0.47527	0.47624	0.47914	0.4772	0.47914	0.47527	0.47624	0.47785	0.4772	0.47978	0.47785	0.48139	0.47527	0.47624	0.47946	0.47398	0.47688	0.4743	0.4772	0.47946	0.4772	0.47914	0.47624	0.47559	0.47817	0.4772	0.47753	0.4772	0.47688	0.47881	0.47688	0.4772	0.48043	0.47656	0.47495	0.47849	0.47462	0.48107	0.47785	0.47591	0.47817	0.47656
0.47817	0.47849	0.47527	0.48139	0.47398	0.47591	0.47817	0.47881	0.47527	0.47656	0.47688	0.47559	0.47656	0.4743	0.47559	0.47656	0.4772	0.47849	0.47753	0.47978	0.4743	0.47495	0.47817	0.47462	0.47785	0.47366	0.47753	0.47946	0.47688	0.47849	0.47656	0.47462	0.47624	0.4772	0.47785	0.47688	0.47656	0.47753	0.47753	0.47688	0.47849	0.47688	0.47559	0.47849	0.47495	0.4801	0.47785	0.47624	0.47785	0.47656
0.47753	0.4772	0.47559	0.48043	0.47366	0.47495	0.4772	0.47946	0.47591	0.47527	0.47624	0.47398	0.47817	0.47398	0.47559	0.47559	0.47688	0.47785	0.47624	0.47946	0.47366	0.47495	0.47849	0.47301	0.47817	0.47398	0.47656	0.47881	0.47527	0.47785	0.47624	0.47462	0.47688	0.47688	0.47688	0.4772	0.47591	0.47624	0.47688	0.47656	0.47914	0.47527	0.47495	0.47785	0.47334	0.47881	0.4772	0.47559	0.4772	0.47591
0.47688	0.4772	0.47398	0.48075	0.47334	0.47527	0.47688	0.47946	0.47527	0.47462	0.47688	0.47334	0.47753	0.47398	0.4743	0.47527	0.47527	0.47688	0.47656	0.47946	0.47301	0.47462	0.47688	0.47334	0.47688	0.4743	0.47559	0.47817	0.47688	0.47785	0.47559	0.47495	0.47527	0.47656	0.47624	0.4772	0.47527	0.47624	0.47656	0.47624	0.47817	0.47495	0.47462	0.47688	0.47301	0.47881	0.47624	0.47495	0.47688	0.47559
0.47688	0.4772	0.47269	0.47978	0.47205	0.47559	0.47591	0.47849	0.47462	0.47462	0.47591	0.47462	0.47753	0.4743	0.4743	0.4743	0.47591	0.47817	0.47591	0.47881	0.47205	0.47462	0.47656	0.47366	0.47591	0.47334	0.47527	0.47688	0.47591	0.47559	0.47495	0.47334	0.47559	0.47591	0.47559	0.47624	0.47495	0.47624	0.47559	0.47527	0.47753	0.47495	0.47269	0.47688	0.47334	0.47881	0.47591	0.4743	0.47656	0.47559
0.47624	0.47656	0.47334	0.47914	0.47205	0.47495	0.47624	0.47849	0.47527	0.47495	0.47591	0.47462	0.47688	0.47269	0.47398	0.47334	0.47559	0.47753	0.47462	0.47849	0.47301	0.47334	0.47656	0.47237	0.47527	0.47366	0.47559	0.47785	0.47462	0.47656	0.47495	0.47269	0.4743	0.47591	0.47527	0.47559	0.47527	0.47527	0.47495	0.47591	0.47785	0.47462	0.47237	0.47591	0.47334	0.47817	0.47495	0.47591	0.47624	0.47462
0.47591	0.47624	0.47334	0.47753	0.47237	0.47398	0.47624	0.47753	0.47366	0.47334	0.47527	0.47334	0.47591	0.47301	0.4743	0.47462	0.47495	0.47753	0.47495	0.4772	0.47301	0.47334	0.47656	0.47237	0.47559	0.47366	0.47591	0.4772	0.47334	0.47591	0.47462	0.47269	0.4743	0.47527	0.47559	0.47559	0.47301	0.47591	0.47462	0.47398	0.47656	0.47398	0.47269	0.47462	0.47301	0.4772	0.4743	0.47398	0.47495	0.4743
0.47559	0.47624	0.47205	0.47817	0.47172	0.47334	0.47462	0.47688	0.47398	0.47334	0.47527	0.47398	0.47559	0.47205	0.47366	0.47398	0.4743	0.47624	0.4743	0.47753	0.47172	0.47366	0.47462	0.47172	0.47527	0.47334	0.47495	0.47656	0.47398	0.47527	0.47366	0.47205	0.47398	0.4743	0.47527	0.47495	0.47334	0.47495	0.47269	0.47398	0.47527	0.47301	0.47269	0.4743	0.47269	0.47849	0.47462	0.47398	0.47462	0.47398
0.47462	0.47462	0.47172	0.47753	0.47108	0.47366	0.4743	0.47656	0.47269	0.47334	0.47398	0.47269	0.47398	0.4714	0.47301	0.47398	0.47398	0.47559	0.4743	0.4772	0.47076	0.47366	0.47398	0.47237	0.4743	0.47172	0.47398	0.47559	0.47366	0.47495	0.47301	0.47172	0.4743	0.47334	0.47398	0.4743	0.47366	0.47495	0.47366	0.47301	0.4743	0.47301	0.47172	0.47495	0.47172	0.47785	0.47366	0.47301	0.47462	0.47334
0.47495	0.47366	0.47172	0.47753	0.47108	0.47301	0.47334	0.47559	0.47269	0.47366	0.47334	0.47205	0.47495	0.47172	0.47237	0.47334	0.47366	0.47527	0.47366	0.47656	0.47076	0.47269	0.4743	0.47076	0.47366	0.47172	0.47301	0.47591	0.47334	0.4743	0.47237	0.47044	0.47366	0.47398	0.47398	0.47366	0.47301	0.47462	0.47301	0.47398	0.47398	0.47301	0.47205	0.47462	0.47205	0.47624	0.47334	0.47301	0.47462	0.47205
0.47398	0.47301	0.4714	0.47656	0.47172	0.47269	0.47366	0.47495	0.47237	0.47237	0.47334	0.47172	0.4743	0.47044	0.47205	0.47301	0.47237	0.47398	0.47366	0.47591	0.4714	0.47076	0.4743	0.47108	0.47398	0.4714	0.47269	0.47591	0.47237	0.4743	0.47334	0.4714	0.47269	0.47398	0.47301	0.47398	0.47205	0.47366	0.47269	0.47334	0.47495	0.47269	0.47205	0.47398	0.47108	0.47527	0.47366	0.47205	0.47366	0.47334
0.47334	0.47366	0.47044	0.47656	0.47044	0.47237	0.47301	0.47495	0.47205	0.47205	0.47366	0.47205	0.4743	0.47044	0.47172	0.47237	0.47237	0.4743	0.47398	0.47656	0.47044	0.47269	0.47366	0.47044	0.47366	0.47108	0.47237	0.47462	0.4743	0.47398	0.47205	0.47172	0.47334	0.4743	0.47301	0.47269	0.47237	0.47366	0.4714	0.47269	0.47462	0.47205	0.47076	0.47462	0.4714	0.47591	0.47301	0.47269	0.47398	0.47269
0.47301	0.47301	0.47011	0.47591	0.47011	0.47205	0.47334	0.47527	0.47172	0.47076	0.47237	0.47108	0.47334	0.47076	0.4714	0.47205	0.47269	0.4743	0.47205	0.47527	0.47044	0.47205	0.47301	0.47108	0.47237	0.47108	0.47205	0.47495	0.47237	0.47301	0.47205	0.47108	0.47172	0.47205	0.47269	0.47172	0.47334	0.47301	0.4714	0.47237	0.47366	0.4714	0.47076	0.47398	0.4714	0.47527	0.47237	0.4714	0.47301	0.47269
0.47334	0.47205	0.46979	0.47495	0.46979	0.47237	0.47301	0.47366	0.47076	0.47076	0.47237	0.47108	0.47366	0.46979	0.47076	0.47237	0.47205	0.4743	0.47269	0.47495	0.47011	0.47108	0.47366	0.47076	0.47237	0.47108	0.47205	0.47527	0.47269	0.47366	0.4714	0.47044	0.4714	0.47237	0.47366	0.47301	0.47205	0.47334	0.47205	0.47108	0.47366	0.47108	0.47044	0.47269	0.47108	0.4743	0.47237	0.4714	0.47301	0.4714
0.47269	0.47172	0.46979	0.4743	0.46915	0.47108	0.47172	0.47366	0.4714	0.47076	0.47172	0.47076	0.47237	0.46915	0.47108	0.47172	0.47108	0.47301	0.47237	0.47334	0.47011	0.47076	0.47301	0.4685	0.47301	0.47011	0.4714	0.47366	0.47205	0.47237	0.47172	0.46979	0.47011	0.47269	0.47269	0.47269	0.47076	0.47269	0.47076	0.47172	0.47301	0.47108	0.47108	0.4714	0.46915	0.4743	0.47237	0.47076	0.47205	0.47108
0.47205	0.47205	0.46915	0.47366	0.46882	0.47011	0.4714	0.47366	0.47044	0.47108	0.47172	0.47076	0.47205	0.46979	0.47011	0.4714	0.4714	0.47205	0.47172	0.47334	0.4685	0.47076	0.47301	0.46882	0.47205	0.47011	0.47108	0.47269	0.47108	0.47205	0.4714	0.47011	0.47172	0.47205	0.47205	0.47172	0.47044	0.47237	0.47108	0.47108	0.47172	0.47044	0.46947	0.4714	0.46947	0.47462	0.47237	0.47108	0.47237	0.47076
0.47237	0.47044	0.46882	0.4743	0.46786	0.47011	0.47108	0.47334	0.47011	0.47011	0.47076	0.47108	0.47205	0.46947	0.47076	0.47044	0.47172	0.47205	0.4714	0.47334	0.46915	0.47011	0.47269	0.46915	0.47172	0.47011	0.47011	0.47301	0.47076	0.4714	0.47011	0.46979	0.47108	0.47108	0.47076	0.47172	0.47205	0.47301	0.47076	0.47108	0.47172	0.47076	0.46882	0.47172	0.46947	0.4743	0.4714	0.47076	0.47205	0.47108
0.4714	0.47076	0.46915	0.47301	0.46721	0.47011	0.47076	0.47237	0.4714	0.47044	0.47011	0.47011	0.47205	0.4685	0.47011	0.46979	0.47011	0.47237	0.47076	0.47334	0.46947	0.46979	0.47269	0.46947	0.47172	0.47011	0.47011	0.47301	0.46979	0.47172	0.47076	0.4685	0.47076	0.47205	0.47076	0.47076	0.47108	0.47172	0.47076	0.47172	0.47205	0.47076	0.46882	0.4714	0.4685	0.47269	0.47108	0.46979	0.47172	0.47011
0.4714	0.47044	0.46882	0.47269	0.46721	0.47044	0.47108	0.47334	0.47011	0.46979	0.47044	0.46882	0.47237	0.46882	0.46979	0.4714	0.46979	0.47108	0.47011	0.47301	0.46947	0.46947	0.47172	0.4685	0.47108	0.47044	0.47108	0.47301	0.47044	0.47205	0.47076	0.4685	0.46947	0.47172	0.47044	0.47108	0.47011	0.47108	0.46979	0.47172	0.47205	0.47011	0.46947	0.47076	0.46818	0.47334	0.47076	0.46947	0.47044	0.46979
0.47076	0.47108	0.4685	0.47301	0.46818	0.47076	0.47011	0.47237	0.47011	0.46786	0.47044	0.46979	0.47205	0.46753	0.46947	0.47108	0.47011	0.4714	0.47076	0.47366	0.46786	0.46979	0.47108	0.4685	0.47044	0.46947	0.46979	0.47237	0.47076	0.47108	0.46979	0.46947	0.46947	0.47076	0.47044	0.47076	0.47044	0.47044	0.46947	0.46947	0.4714	0.46947	0.4685	0.47076	0.46786	0.47301	0.47011	0.46915	0.47044	0.47011
0.47011	0.4714	0.46753	0.47108	0.4685	0.46947	0.47011	0.47172	0.4685	0.47044	0.47011	0.46915	0.4714	0.46786	0.46882	0.47108	0.46947	0.47205	0.47011	0.47269	0.46786	0.46915	0.47011	0.46915	0.46947	0.46947	0.46786	0.47205	0.46979	0.47044	0.46979	0.46786	0.47044	0.46947	0.47076	0.46979	0.46979	0.4714	0.46979	0.46915	0.47044	0.4685	0.4685	0.46979	0.46818	0.47334	0.46947	0.47011	0.47044	0.46947
0.47076	0.46947	0.46786	0.47044	0.46786	0.46979	0.47044	0.47108	0.46979	0.46915	0.46882	0.46882	0.47108	0.46753	0.46818	0.46979	0.4685	0.47108	0.47076	0.47108	0.4685	0.46882	0.46979	0.46753	0.46979	0.4685	0.47044	0.47205	0.46979	0.47011	0.46947	0.46753	0.46915	0.47044	0.47011	0.46979	0.46979	0.47076	0.47011	0.46915	0.47044	0.46947	0.46786	0.46947	0.46786	0.47301	0.46979	0.46947	0.47044	0.4685
0.46979	0.46915	0.46753	0.47076	0.46721	0.46882	0.46947	0.47108	0.4685	0.46818	0.46915	0.46786	0.47076	0.46689	0.46915	0.46979	0.46882	0.47011	0.46979	0.47108	0.46753	0.46947	0.47076	0.46657	0.47011	0.46915	0.46818	0.47108	0.46915	0.47076	0.47011	0.46786	0.47011	0.46979	0.47011	0.46947	0.4685	0.47108	0.46915	0.46915	0.47076	0.4685	0.4685	0.46915	0.46721	0.47108	0.47011	0.46915	0.47011	0.46786
0.47011	0.46979	0.46753	0.4714	0.46657	0.46818	0.46818	0.4714	0.46818	0.4685	0.46947	0.46786	0.47076	0.46721	0.4685	0.46979	0.46915	0.46979	0.47011	0.47237	0.46689	0.46947	0.46979	0.46689	0.46915	0.46753	0.46818	0.47076	0.46947	0.46947	0.46947	0.46786	0.46979	0.47011	0.46979	0.46915	0.46947	0.47044	0.46915	0.46915	0.47044	0.46818	0.46689	0.46915	0.46721	0.47108	0.47011	0.46786	0.46915	0.4685
0.46915	0.46915	0.46721	0.47108	0.46657	0.46818	0.46915	0.47044	0.46786	0.46915	0.46915	0.46753	0.47076	0.46721	0.46786	0.4685	0.4685	0.47011	0.46979	0.4714	0.46753	0.46882	0.46947	0.46625	0.4685	0.46818	0.46915	0.47108	0.46882	0.46947	0.46818	0.46721	0.46915	0.46915	0.4685	0.4685	0.46915	0.47076	0.4685	0.46915	0.46915	0.4685	0.46721	0.46915	0.46689	0.4714	0.4685	0.46753	0.46947	0.46882
0.46979	0.46915	0.46689	0.47011	0.46592	0.46915	0.46979	0.46979	0.46882	0.46818	0.4685	0.46689	0.46947	0.46625	0.46721	0.46786	0.46818	0.47076	0.46915	0.47108	0.46689	0.46753	0.47044	0.46625	0.46882	0.46753	0.46818	0.47044	0.46753	0.46947	0.46818	0.46625	0.4685	0.46947	0.46979	0.4685	0.46882	0.46915	0.46818	0.46882	0.47044	0.46818	0.46689	0.46882	0.46753	0.47108	0.46818	0.4685	0.46818	0.46818
0.4685	0.4685	0.46657	0.46979	0.46625	0.46818	0.46947	0.46947	0.46786	0.46786	0.46915	0.46753	0.46882	0.46625	0.46721	0.4685	0.4685	0.47044	0.46915	0.47076	0.46689	0.46818	0.46915	0.46625	0.46786	0.46721	0.46882	0.46979	0.46818	0.46915	0.46818	0.46689	0.46786	0.46947	0.46915	0.4685	0.4685	0.46882	0.46818	0.4685	0.46882	0.4685	0.46721	0.46786	0.46721	0.47076	0.46786	0.4685	0.4685	0.46818
0.46915	0.4685	0.4656	0.46947	0.46592	0.46818	0.46689	0.46979	0.46786	0.46786	0.46786	0.46786	0.46947	0.46625	0.46625	0.46818	0.46786	0.46947	0.46947	0.47044	0.46528	0.4685	0.4685	0.46689	0.46689	0.46657	0.46689	0.46947	0.46818	0.46786	0.46818	0.46657	0.46915	0.4685	0.46818	0.46818	0.46818	0.46979	0.46721	0.46721	0.46882	0.46689	0.46657	0.46721	0.46689	0.47108	0.46818	0.46786	0.46753	0.46818
0.4685	0.46818	0.46592	0.46947	0.46496	0.46818	0.4685	0.46947	0.46689	0.46721	0.46753	0.46786	0.46818	0.46625	0.46592	0.46818	0.46786	0.46947	0.46818	0.47011	0.4656	0.46721	0.4685	0.46657	0.46818	0.46689	0.46753	0.46979	0.46818	0.46786	0.46786	0.46689	0.46882	0.4685	0.4685	0.46689	0.4685	0.46915	0.46786	0.46753	0.46818	0.46657	0.46689	0.46818	0.46625	0.47011	0.46721	0.46753	0.4685	0.4685
0.46786	0.46721	0.46657	0.46882	0.46592	0.46689	0.46753	0.46915	0.46657	0.46753	0.46753	0.46657	0.46882	0.46528	0.46625	0.46689	0.46657	0.46818	0.46818	0.46882	0.46592	0.46592	0.4685	0.4656	0.46818	0.46786	0.46786	0.47011	0.46786	0.4685	0.46753	0.46689	0.46753	0.46786	0.4685	0.46689	0.46753	0.4685	0.4685	0.46786	0.46882	0.46753	0.46657	0.46689	0.46592	0.46915	0.46721	0.46689	0.46753	0.46592
0.46818	0.46753	0.46625	0.47011	0.46528	0.46592	0.46657	0.4685	0.46657	0.46657	0.46689	0.46592	0.46915	0.46528	0.46592	0.46721	0.46721	0.46753	0.46753	0.46915	0.46592	0.46625	0.46915	0.46463	0.46689	0.46689	0.46721	0.46753	0.46786	0.46753	0.46753	0.46528	0.46753	0.46786	0.46786	0.46753	0.46753	0.46786	0.46625	0.46689	0.4685	0.46657	0.46625	0.46721	0.46528	0.46915	0.46721	0.46657	0.46657	0.46657
0.46625	0.46753	0.46528	0.46915	0.46463	0.46721	0.46592	0.46915	0.46625	0.46592	0.46721	0.46528	0.46818	0.46496	0.46625	0.46657	0.46657	0.46689	0.46753	0.46979	0.46496	0.46657	0.46689	0.4656	0.46689	0.46625	0.4656	0.4685	0.46753	0.46657	0.46689	0.46657	0.46753	0.46753	0.46689	0.46592	0.4685	0.46818	0.46592	0.4656	0.46753	0.46528	0.46463	0.46786	0.46592	0.46947	0.46753	0.46625	0.46689	0.46721
0.46721	0.46657	0.46528	0.46979	0.46496	0.46818	0.46689	0.46818	0.46657	0.46657	0.4656	0.46592	0.46753	0.46528	0.46592	0.46592	0.46657	0.46786	0.46689	0.46947	0.46528	0.46689	0.4685	0.46496	0.46592	0.46657	0.46689	0.4685	0.46753	0.46689	0.46625	0.4656	0.46689	0.46625	0.46753	0.46657	0.46657	0.46753	0.46657	0.46657	0.46753	0.4656	0.46592	0.46689	0.46689	0.46882	0.46528	0.46657	0.46657	0.46657
0.46592	0.46657	0.46528	0.4685	0.46496	0.46657	0.46753	0.46689	0.46625	0.46625	0.46592	0.4656	0.4685	0.46399	0.46721	0.46753	0.46592	0.46818	0.46657	0.46818	0.46463	0.46657	0.46721	0.46496	0.46689	0.46657	0.46818	0.4685	0.46657	0.46753	0.46721	0.46592	0.46657	0.46689	0.46786	0.46657	0.46689	0.46689	0.46625	0.46657	0.46786	0.46496	0.46625	0.46657	0.46625	0.46786	0.4656	0.4656	0.46689	0.46463
0.46689	0.46721	0.4656	0.46786	0.46463	0.46625	0.46625	0.46786	0.46689	0.46592	0.4656	0.4656	0.46753	0.46399	0.46592	0.46625	0.4656	0.46689	0.46721	0.46818	0.46496	0.46657	0.46657	0.46496	0.46625	0.46625	0.46657	0.46753	0.46657	0.46657	0.46625	0.46463	0.46721	0.46657	0.46689	0.46689	0.46592	0.46753	0.46528	0.46689	0.46753	0.46528	0.46592	0.4656	0.46528	0.46818	0.46592	0.46528	0.46592	0.46463
0.46753	0.46657	0.46463	0.46753	0.46399	0.46625	0.4656	0.46786	0.46657	0.46657	0.46528	0.46528	0.46753	0.46431	0.46528	0.46657	0.46592	0.46689	0.46689	0.46786	0.46302	0.46625	0.46657	0.4656	0.46528	0.46528	0.46528	0.46689	0.46592	0.46689	0.46657	0.46463	0.46818	0.4656	0.46689	0.46592	0.46528	0.46786	0.46528	0.4656	0.46592	0.46463	0.46528	0.46657	0.4656	0.46786	0.46657	0.4656	0.46689	0.46496
0.46625	0.46528	0.46528	0.46818	0.46367	0.46689	0.4656	0.46689	0.46625	0.46689	0.46496	0.46496	0.46753	0.46367	0.46528	0.4656	0.4656	0.46657	0.46625	0.46786	0.46367	0.46592	0.46657	0.46496	0.46496	0.46528	0.46496	0.46689	0.46592	0.46625	0.46625	0.46496	0.46689	0.46625	0.46625	0.4656	0.46592	0.46657	0.46592	0.46689	0.46657	0.46528	0.46496	0.46721	0.46463	0.46818	0.46463	0.46528	0.46625	0.46399
0.46657	0.46496	0.46528	0.46721	0.46335	0.46625	0.46592	0.46625	0.46657	0.46528	0.46399	0.46431	0.46657	0.46367	0.46496	0.46463	0.46496	0.46689	0.4656	0.46721	0.46399	0.4656	0.46721	0.46367	0.46625	0.46496	0.46496	0.46721	0.4656	0.46657	0.46592	0.46399	0.46625	0.46592	0.46657	0.46657	0.46496	0.46625	0.46592	0.46657	0.46689	0.46463	0.46463	0.46625	0.46463	0.46689	0.46463	0.4656	0.46592	0.46463
0.4656	0.46657	0.46463	0.46818	0.46463	0.46689	0.46496	0.4656	0.46592	0.46463	0.46463	0.46399	0.46592	0.46399	0.46528	0.46463	0.46463	0.4656	0.46528	0.46818	0.46302	0.4656	0.46528	0.46302	0.46496	0.4656	0.46528	0.46689	0.46496	0.4656	0.46528	0.46528	0.46528	0.4656	0.46625	0.46528	0.46463	0.46592	0.46399	0.46592	0.46625	0.46367	0.46496	0.46528	0.46431	0.46689	0.4656	0.46496	0.46463	0.46528
0.46592	0.4656	0.4627	0.46753	0.46367	0.46625	0.46496	0.46625	0.46496	0.46463	0.46463	0.46463	0.46625	0.46399	0.46431	0.46431	0.46367	0.46657	0.46528	0.46786	0.4627	0.46528	0.46592	0.46431	0.46496	0.46367	0.46431	0.46657	0.4656	0.46528	0.46528	0.46335	0.46528	0.46496	0.46592	0.46399	0.46528	0.46592	0.46431	0.46528	0.4656	0.46463	0.46399	0.46463	0.46463	0.46721	0.46496	0.46592	0.46592	0.46528
0.46625	0.46528	0.46399	0.46721	0.46335	0.46528	0.4656	0.46625	0.46528	0.46528	0.46431	0.46399	0.4656	0.46367	0.46431	0.46528	0.46463	0.46625	0.4656	0.46753	0.46399	0.46463	0.4656	0.46399	0.46528	0.46463	0.46528	0.46753	0.46528	0.46592	0.46496	0.46335	0.46496	0.46463	0.46657	0.46431	0.46528	0.4656	0.46431	0.46431	0.46592	0.46463	0.46463	0.46463	0.46496	0.46689	0.46367	0.46496	0.46592	0.46496
0.46625	0.46496	0.46463	0.46496	0.46399	0.46528	0.46528	0.46528	0.4656	0.46528	0.46399	0.46463	0.46592	0.4627	0.46463	0.46431	0.46431	0.46528	0.46528	0.46592	0.46335	0.46367	0.46592	0.4627	0.46496	0.46399	0.46463	0.46625	0.46367	0.46592	0.46528	0.46335	0.46496	0.46463	0.46657	0.46496	0.46431	0.4656	0.46431	0.46496	0.46496	0.46431	0.46399	0.46528	0.46431	0.46592	0.46399	0.46367	0.46496	0.46431
0.46496	0.46496	0.46431	0.4656	0.46335	0.46496	0.46399	0.46592	0.46496	0.46528	0.46496	0.46399	0.4656	0.4627	0.46367	0.46431	0.46528	0.46431	0.4656	0.46689	0.4627	0.46463	0.46496	0.46335	0.46431	0.46367	0.46399	0.46528	0.46431	0.46496	0.46463	0.46399	0.46431	0.46528	0.4656	0.46463	0.46302	0.46625	0.46399	0.46463	0.46496	0.46335	0.46463	0.46463	0.46399	0.46657	0.46528	0.46399	0.46463	0.46463
0.46592	0.46496	0.46335	0.46753	0.46238	0.46592	0.46496	0.46592	0.46431	0.46367	0.46463	0.46463	0.46463	0.46335	0.46302	0.46463	0.46399	0.46528	0.46625	0.46657	0.4627	0.46463	0.46463	0.46302	0.46431	0.46463	0.46367	0.46592	0.46431	0.46528	0.46399	0.46335	0.46463	0.46463	0.4656	0.46431	0.46496	0.46496	0.46463	0.46335	0.46463	0.46463	0.4627	0.46431	0.46431	0.4656	0.46367	0.46367	0.46592	0.46431
0.46496	0.46431	0.46238	0.46625	0.4627	0.46592	0.46463	0.46496	0.46463	0.46528	0.46367	0.46399	0.46463	0.46206	0.4627	0.46302	0.46528	0.46592	0.4656	0.46625	0.46302	0.46496	0.46528	0.46367	0.46367	0.46463	0.46399	0.46592	0.46399	0.46463	0.46431	0.46335	0.46528	0.46431	0.46528	0.46431	0.46431	0.4656	0.46367	0.46367	0.46496	0.46463	0.46367	0.46463	0.46463	0.46592	0.46431	0.46367	0.46463	0.46496
0.46496	0.46496	0.46335	0.46592	0.4627	0.46496	0.46528	0.46528	0.46431	0.46431	0.46431	0.46367	0.46496	0.4627	0.46431	0.46367	0.46367	0.46463	0.46399	0.4656	0.46335	0.46431	0.4656	0.46302	0.46463	0.46399	0.46431	0.46528	0.46399	0.46463	0.46399	0.46335	0.46399	0.46399	0.46463	0.46399	0.46367	0.46463	0.46367	0.46431	0.4656	0.46399	0.46302	0.46367	0.46463	0.4656	0.46399	0.46367	0.46463	0.46335
0.46367	0.46367	0.46335	0.46592	0.4627	0.46399	0.46463	0.46592	0.46335	0.46367	0.46431	0.46335	0.46431	0.46335	0.46367	0.46399	0.46367	0.46496	0.46496	0.46496	0.46238	0.46496	0.46367	0.46335	0.46496	0.4627	0.46431	0.46463	0.46302	0.46496	0.46463	0.46335	0.46431	0.46367	0.46463	0.46399	0.46367	0.46528	0.46173	0.46335	0.46431	0.46238	0.46335	0.46302	0.46367	0.46625	0.46431	0.46367	0.46399	0.46399
0.46496	0.46463	0.46141	0.46496	0.46399	0.46399	0.46335	0.4656	0.46399	0.46431	0.46496	0.46335	0.46302	0.46335	0.4627	0.46399	0.46302	0.46496	0.46592	0.46592	0.46206	0.46463	0.46431	0.46367	0.46302	0.46302	0.46335	0.46496	0.46367	0.46399	0.46399	0.46367	0.46399	0.46399	0.46592	0.4627	0.46399	0.46528	0.46206	0.46335	0.46335	0.46302	0.46367	0.46302	0.46335	0.4656	0.46367	0.46335	0.46496	0.46367
0.46528	0.46302	0.4627	0.46496	0.46238	0.46431	0.46431	0.46528	0.46399	0.46431	0.46335	0.46335	0.46367	0.46173	0.46335	0.46367	0.46367	0.46528	0.46463	0.46463	0.46141	0.46431	0.46463	0.46238	0.4627	0.46335	0.46302	0.46367	0.46463	0.46496	0.46431	0.46206	0.46399	0.4627	0.46592	0.46302	0.4627	0.46528	0.46302	0.46399	0.46399	0.4627	0.46335	0.46302	0.46431	0.46431	0.46302	0.46367	0.46399	0.46335
0.4656	0.4627	0.46238	0.46463	0.46335	0.46399	0.46399	0.46528	0.46431	0.46302	0.46399	0.46173	0.46463	0.46335	0.46302	0.46399	0.46335	0.46399	0.46367	0.46496	0.46238	0.46399	0.46431	0.46238	0.46431	0.46399	0.46431	0.4656	0.46302	0.46463	0.46496	0.46238	0.46335	0.46367	0.46528	0.46335	0.46206	0.46399	0.46206	0.46463	0.46399	0.46302	0.46367	0.46238	0.46399	0.46367	0.46335	0.46302	0.46431	0.46302
0.4656	0.46302	0.46302	0.4656	0.46206	0.46431	0.46335	0.46496	0.46399	0.46335	0.46431	0.46206	0.46463	0.4627	0.4627	0.46367	0.46335	0.46367	0.46399	0.46463	0.46206	0.46463	0.46367	0.46173	0.46335	0.46496	0.46335	0.46399	0.46335	0.46463	0.46399	0.46367	0.46399	0.46302	0.46528	0.46335	0.46302	0.46528	0.46206	0.46399	0.46399	0.46335	0.46335	0.46302	0.46367	0.46496	0.46431	0.46206	0.46431	0.46399
0.46399	0.46335	0.46238	0.46496	0.46238	0.46399	0.46399	0.46399	0.46302	0.46335	0.46399	0.46173	0.46399	0.46173	0.46238	0.4627	0.46302	0.46399	0.46528	0.46496	0.46206	0.46496	0.46399	0.46302	0.46238	0.46367	0.46302	0.46431	0.46399	0.46431	0.4627	0.46302	0.46367	0.46335	0.46399	0.46206	0.46302	0.46399	0.46173	0.46367	0.46302	0.4627	0.4627	0.46302	0.46335	0.46367	0.46399	0.46399	0.46463	0.46399
0.46463	0.4627	0.46173	0.46528	0.46238	0.46399	0.46302	0.46431	0.46399	0.46335	0.46335	0.46238	0.46399	0.46206	0.46238	0.46335	0.4627	0.46496	0.46302	0.46431	0.46302	0.46399	0.46367	0.4627	0.46431	0.46367	0.46367	0.46431	0.46367	0.46335	0.46367	0.46206	0.46399	0.46367	0.46463	0.46206	0.4627	0.46431	0.46238	0.46431	0.46399	0.46302	0.4627	0.4627	0.46399	0.46399	0.46335	0.46367	0.46463	0.46302
0.46399	0.4627	0.46109	0.46463	0.46206	0.46335	0.46367	0.46302	0.46399	0.46335	0.46302	0.46238	0.46367	0.46173	0.46367	0.46238	0.46302	0.46367	0.46367	0.46399	0.46367	0.46335	0.46463	0.46238	0.46335	0.46399	0.46335	0.46399	0.46335	0.46463	0.46367	0.46206	0.46302	0.4627	0.46399	0.4627	0.4627	0.46431	0.46238	0.46431	0.46335	0.46302	0.46367	0.46173	0.46367	0.46335	0.46238	0.46335	0.46431	0.46367
0.46431	0.46238	0.46206	0.46431	0.46238	0.46399	0.46238	0.46431	0.46431	0.46302	0.46367	0.46206	0.46302	0.46173	0.46367	0.46335	0.46335	0.46367	0.46399	0.46463	0.46302	0.46399	0.46431	0.46302	0.46335	0.46335	0.46206	0.46367	0.46399	0.46335	0.46335	0.46238	0.46367	0.4627	0.46463	0.46238	0.4627	0.46463	0.46206	0.46335	0.46238	0.4627	0.46302	0.46173	0.46335	0.46431	0.46399	0.46238	0.46431	0.46367
0.46399	0.46302	0.46141	0.46496	0.46109	0.46335	0.46206	0.46399	0.46335	0.46367	0.4627	0.46238	0.46302	0.46173	0.46173	0.46335	0.4627	0.46367	0.46431	0.46431	0.46206	0.46367	0.46463	0.4627	0.46302	0.46367	0.46173	0.46335	0.46335	0.46335	0.46367	0.46238	0.46399	0.46206	0.46431	0.46173	0.4627	0.46496	0.46173	0.46367	0.46238	0.46173	0.46302	0.46238	0.46367	0.46367	0.46335	0.4627	0.46367	0.4627
0.46431	0.4627	0.46238	0.46463	0.46077	0.46399	0.4627	0.46367	0.46431	0.46302	0.46173	0.46206	0.46335	0.46173	0.46173	0.46302	0.4627	0.46399	0.46367	0.46431	0.46238	0.46367	0.46496	0.46206	0.46302	0.46399	0.46173	0.46399	0.46238	0.46431	0.46399	0.46206	0.46399	0.46335	0.46399	0.4627	0.46238	0.46399	0.46206	0.46367	0.46399	0.46302	0.46238	0.4627	0.46367	0.46302	0.46238	0.46206	0.46431	0.46335
0.46463	0.46206	0.46238	0.46463	0.46173	0.46367	0.4627	0.46302	0.46367	0.46302	0.46367	0.46141	0.46463	0.46141	0.46173	0.46302	0.46173	0.46335	0.4627	0.46302	0.46206	0.46399	0.46335	0.46238	0.46335	0.46399	0.46238	0.46399	0.4627	0.46399	0.46399	0.46238	0.46302	0.46335	0.46431	0.46206	0.46238	0.46302	0.46302	0.46302	0.4627	0.46238	0.46173	0.46238	0.46335	0.46367	0.46335	0.46206	0.46302	0.46335
0.46367	0.46302	0.46173	0.46431	0.46109	0.46302	0.46238	0.46367	0.46238	0.46238	0.46399	0.46141	0.4627	0.46206	0.46206	0.46335	0.46206	0.46367	0.46399	0.46431	0.46206	0.46431	0.46335	0.46206	0.46173	0.46335	0.46141	0.46335	0.4627	0.46335	0.46335	0.46238	0.46367	0.46399	0.46431	0.4627	0.46302	0.46335	0.46206	0.4627	0.4627	0.46173	0.46238	0.46206	0.46302	0.46367	0.4627	0.46302	0.46335	0.46302
0.46463	0.46238	0.46173	0.46431	0.46206	0.46302	0.46238	0.46238	0.4627	0.46399	0.46399	0.46238	0.4627	0.46206	0.46141	0.46302	0.46238	0.46399	0.46399	0.46399	0.46238	0.46431	0.46367	0.46335	0.46206	0.46367	0.46206	0.46431	0.4627	0.46367	0.4627	0.46109	0.46399	0.46206	0.46399	0.46173	0.46238	0.46367	0.46206	0.46206	0.46238	0.4627	0.46302	0.46302	0.46463	0.46367	0.46238	0.46238	0.46335	0.46302
0.46302	0.46173	0.46173	0.46335	0.46173	0.46335	0.46238	0.4627	0.46335	0.46302	0.46206	0.4627	0.46399	0.46173	0.46206	0.46335	0.46302	0.46367	0.46367	0.46302	0.46238	0.46399	0.46431	0.46238	0.46302	0.46367	0.46238	0.46431	0.46335	0.46367	0.46367	0.46141	0.46335	0.46206	0.46431	0.46173	0.46206	0.46335	0.4627	0.4627	0.46302	0.46206	0.4627	0.4627	0.46463	0.46367	0.46206	0.46238	0.46335	0.4627
0.46399	0.46141	0.46206	0.46302	0.46173	0.46367	0.46206	0.46335	0.4627	0.46302	0.46173	0.46206	0.4627	0.46109	0.46302	0.46335	0.46206	0.4627	0.46302	0.46335	0.46206	0.46302	0.46431	0.46238	0.46206	0.46302	0.46238	0.46399	0.46238	0.46367	0.46431	0.46141	0.46302	0.46238	0.46463	0.46206	0.46173	0.46335	0.46335	0.46335	0.4627	0.4627	0.46335	0.46141	0.46302	0.46367	0.4627	0.46238	0.46367	0.46335
0.46399	0.46141	0.46206	0.46399	0.46173	0.46302	0.46173	0.46367	0.4627	0.4627	0.46335	0.46206	0.46302	0.46206	0.46238	0.46302	0.46173	0.46335	0.46335	0.46399	0.46206	0.46431	0.46335	0.46206	0.46141	0.46463	0.46141	0.46335	0.46302	0.46302	0.46302	0.46206	0.46399	0.46206	0.46367	0.46238	0.46206	0.46399	0.46206	0.46206	0.46206	0.46206	0.4627	0.46238	0.46302	0.46399	0.46302	0.46173	0.46238	0.46367
0.46335	0.46238	0.46109	0.46335	0.46206	0.46335	0.46141	0.46335	0.4627	0.46302	0.46206	0.46238	0.46302	0.46206	0.46238	0.46238	0.46173	0.46302	0.46399	0.46367	0.46206	0.46335	0.46399	0.46238	0.46173	0.46367	0.46206	0.46335	0.46302	0.46335	0.46367	0.46206	0.46399	0.46206	0.46367	0.46206	0.46302	0.46335	0.46238	0.46173	0.46173	0.46302	0.4627	0.46302	0.46496	0.46335	0.46238	0.46206	0.46367	0.46399
0.46335	0.46141	0.46141	0.46302	0.46077	0.46335	0.46238	0.46238	0.46367	0.46335	0.46238	0.46141	0.46238	0.46238	0.46302	0.46302	0.46141	0.46399	0.46335	0.46335	0.4627	0.46335	0.46335	0.46238	0.46141	0.46367	0.46206	0.46335	0.46302	0.46302	0.46302	0.46109	0.46367	0.46335	0.46399	0.46173	0.4627	0.46335	0.46238	0.46335	0.46335	0.46238	0.46302	0.46238	0.46367	0.46367	0.46206	0.46206	0.4627	0.46302
0.46302	0.46206	0.46238	0.46367	0.46206	0.46302	0.46173	0.46206	0.46399	0.46302	0.46238	0.46238	0.46302	0.46206	0.46335	0.4627	0.46141	0.46302	0.46302	0.46367	0.46238	0.46463	0.46367	0.46335	0.46238	0.46431	0.46238	0.46431	0.4627	0.46302	0.46206	0.46109	0.46206	0.46206	0.46431	0.4627	0.4627	0.46399	0.46173	0.46302	0.46335	0.4627	0.46302	0.46206	0.46367	0.46367	0.46399	0.4627	0.4627	0.4627
0.4627	0.46302	0.46238	0.46302	0.46141	0.46335	0.46206	0.4627	0.46399	0.46238	0.4627	0.46206	0.46302	0.46206	0.46238	0.46367	0.46238	0.46335	0.46431	0.46463	0.46335	0.46431	0.46367	0.4627	0.46173	0.46399	0.46141	0.46431	0.46367	0.46238	0.46399	0.46206	0.4627	0.46238	0.46399	0.46173	0.46302	0.46431	0.46206	0.46238	0.4627	0.46238	0.4627	0.46173	0.46399	0.46399	0.46367	0.46238	0.46302	0.46431
0.46367	0.46173	0.46173	0.46302	0.46109	0.46367	0.46173	0.46335	0.46367	0.46302	0.4627	0.4627	0.46238	0.46206	0.46206	0.46335	0.4627	0.4627	0.46431	0.46399	0.46302	0.46399	0.46399	0.46367	0.46173	0.46335	0.46141	0.46335	0.46302	0.46238	0.46302	0.46109	0.46399	0.46238	0.46431	0.46141	0.4627	0.46431	0.46141	0.46302	0.46173	0.46238	0.46302	0.46173	0.46399	0.46463	0.46238	0.46206	0.46335	0.46238
0.46431	0.46109	0.46238	0.4627	0.46173	0.46367	0.4627	0.46238	0.46463	0.46302	0.46173	0.46173	0.46367	0.46141	0.4627	0.4627	0.46206	0.46367	0.46367	0.46335	0.46367	0.46367	0.46431	0.46302	0.4627	0.46399	0.46173	0.46367	0.46173	0.4627	0.46302	0.46141	0.46302	0.46173	0.46463	0.46238	0.4627	0.46399	0.46302	0.46399	0.46302	0.4627	0.46367	0.46173	0.46463	0.46335	0.46302	0.46173	0.46302	0.46367
0.46367	0.46141	0.4627	0.46399	0.46238	0.46206	0.4627	0.4627	0.46399	0.46399	0.4627	0.46206	0.46335	0.46173	0.46238	0.46302	0.4627	0.46238	0.46335	0.46302	0.46302	0.46367	0.46367	0.46302	0.46302	0.46528	0.46173	0.46302	0.4627	0.46302	0.46335	0.46238	0.46367	0.46302	0.46367	0.46206	0.46206	0.46431	0.46238	0.46399	0.46238	0.46173	0.46367	0.46077	0.46367	0.46302	0.46367	0.4627	0.46238	0.46335
0.46399	0.46206	0.46206	0.46367	0.46206	0.46335	0.46238	0.46206	0.46463	0.4627	0.46335	0.46206	0.46367	0.46206	0.46238	0.46399	0.46238	0.46238	0.46431	0.46496	0.4627	0.46431	0.46431	0.46367	0.46335	0.46399	0.46238	0.4627	0.4627	0.46302	0.46335	0.46302	0.46399	0.4627	0.46335	0.46238	0.46335	0.46463	0.46238	0.46335	0.46238	0.46238	0.46302	0.46141	0.46431	0.46302	0.46431	0.46206	0.46463	0.46335
0.46367	0.46238	0.46206	0.46367	0.46173	0.46399	0.46173	0.46206	0.46367	0.46367	0.46335	0.46173	0.46238	0.46302	0.46206	0.46302	0.46141	0.46302	0.46431	0.46367	0.46367	0.46463	0.46367	0.46399	0.46141	0.46431	0.46077	0.46367	0.46238	0.46302	0.46367	0.46206	0.46431	0.46173	0.46367	0.46238	0.46335	0.46463	0.46206	0.46335	0.46335	0.4627	0.46335	0.46206	0.46528	0.46302	0.46335	0.46335	0.46335	0.46463
0.46399	0.46141	0.46173	0.4627	0.46238	0.46399	0.46302	0.46141	0.46496	0.46431	0.46238	0.46206	0.4627	0.46173	0.46335	0.46335	0.46173	0.4627	0.46463	0.46302	0.46399	0.46431	0.46463	0.46399	0.46238	0.46496	0.46206	0.46399	0.46206	0.46431	0.46399	0.46173	0.46335	0.4627	0.46496	0.46206	0.46206	0.46399	0.46302	0.46367	0.46399	0.46399	0.46463	0.46173	0.46528	0.46206	0.46335	0.46335	0.46335	0.46367
[truncated: 50 more columns]

## Sheet: Sheet 2
Table 1

## Sheet: Sheet 3
Table 1

## Sheet: Figure1b.Control.spectrum2
Table 1
0.46915	0.46786	0.46818	0.46947	0.47044	0.46689	0.46753	0.46818	0.46882	0.46818	0.47011	0.46882	0.46721	0.46721	0.46979	0.46882	0.46689	0.4656	0.46657	0.4685	0.47011	0.46818	0.46915	0.46915	0.47044	0.46689	0.46882	0.46915	0.47011	0.46979	0.46753	0.46625	0.46818	0.46979	0.47011	0.46818	0.46721	0.46721	0.46786	0.4656	0.46882	0.46882	0.46753	0.46818	0.4685	0.46753	0.46979	0.46818	0.46818	0.46657
0.46915	0.46721	0.46753	0.4685	0.47011	0.46786	0.46689	0.46818	0.4685	0.46818	0.47044	0.46947	0.46753	0.46818	0.46947	0.46979	0.46689	0.4656	0.46657	0.46753	0.46882	0.46915	0.46818	0.46947	0.46915	0.46721	0.4685	0.46947	0.47011	0.46915	0.4685	0.46753	0.46721	0.47011	0.46882	0.46915	0.46818	0.46818	0.46915	0.46689	0.46979	0.46753	0.46786	0.46915	0.46721	0.46657	0.46947	0.46882	0.46915	0.46818
0.46882	0.46721	0.4685	0.46915	0.46979	0.46818	0.46753	0.46915	0.46882	0.46915	0.47044	0.46786	0.46689	0.46979	0.47011	0.46947	0.46786	0.46625	0.46689	0.46786	0.46979	0.4685	0.46721	0.46947	0.47076	0.46915	0.46947	0.46979	0.47011	0.46818	0.46753	0.46721	0.46818	0.47044	0.46947	0.46818	0.4685	0.4685	0.46882	0.46625	0.46915	0.46882	0.46753	0.46915	0.46786	0.46625	0.47011	0.46786	0.46979	0.46818
0.47011	0.4685	0.46882	0.47044	0.46979	0.46753	0.46818	0.46915	0.46818	0.46915	0.47108	0.46786	0.46721	0.46882	0.47044	0.46915	0.46689	0.46721	0.46818	0.46786	0.46915	0.46786	0.46915	0.46915	0.47011	0.46818	0.46947	0.47044	0.47011	0.46915	0.46786	0.46721	0.46721	0.46915	0.46915	0.4685	0.4685	0.4685	0.46882	0.46753	0.46915	0.4685	0.46818	0.46915	0.46818	0.46818	0.46947	0.4685	0.46753	0.46818
0.46979	0.46753	0.46882	0.47108	0.46882	0.46657	0.46915	0.46915	0.46947	0.46818	0.47108	0.46915	0.46818	0.46818	0.47076	0.46979	0.46721	0.46786	0.46689	0.4685	0.47044	0.46818	0.46882	0.47011	0.47011	0.46818	0.46979	0.46979	0.47011	0.46979	0.46818	0.46657	0.46753	0.47011	0.46882	0.4685	0.46915	0.46882	0.46818	0.46786	0.46947	0.46882	0.46882	0.46786	0.46818	0.46818	0.46979	0.46818	0.46915	0.46689
0.47044	0.46721	0.46882	0.47044	0.47076	0.46721	0.46818	0.46786	0.4685	0.46915	0.47044	0.46947	0.4685	0.46915	0.47076	0.47011	0.46882	0.46625	0.46689	0.4685	0.47011	0.4685	0.46882	0.47076	0.47076	0.46947	0.46882	0.4685	0.47044	0.46915	0.46786	0.4685	0.46786	0.46979	0.46947	0.4685	0.46721	0.46915	0.46947	0.46818	0.46947	0.46947	0.46882	0.46818	0.46721	0.46818	0.47011	0.46818	0.4685	0.46753
0.46915	0.4685	0.46947	0.47011	0.47011	0.46818	0.46882	0.46979	0.46882	0.47011	0.46979	0.46947	0.46786	0.46915	0.47076	0.47011	0.46979	0.46625	0.46689	0.46753	0.46979	0.4685	0.46979	0.47076	0.46979	0.47011	0.46979	0.47011	0.47108	0.46979	0.46786	0.46786	0.46915	0.47044	0.47076	0.46915	0.4685	0.4685	0.46979	0.46721	0.46979	0.46753	0.46786	0.46915	0.46818	0.46753	0.47044	0.46947	0.46915	0.46786
0.46947	0.46915	0.46979	0.47044	0.46979	0.46818	0.4685	0.46915	0.46947	0.46979	0.47076	0.4685	0.46721	0.46947	0.47076	0.47011	0.46786	0.46657	0.46753	0.4685	0.47076	0.46979	0.46979	0.47076	0.47044	0.46882	0.47044	0.47044	0.47044	0.47044	0.4685	0.46753	0.46818	0.46979	0.47011	0.46979	0.46882	0.46947	0.46947	0.46753	0.46947	0.46915	0.46882	0.46915	0.46786	0.46915	0.47108	0.46947	0.46915	0.46786
0.46979	0.4685	0.46915	0.47076	0.47044	0.46818	0.46915	0.4685	0.47011	0.46947	0.4714	0.46947	0.46786	0.46947	0.47011	0.47044	0.46721	0.46689	0.46753	0.4685	0.47076	0.46915	0.47011	0.47076	0.47076	0.46979	0.47011	0.47044	0.47172	0.47076	0.4685	0.46818	0.46818	0.47172	0.47011	0.46947	0.46882	0.46979	0.46947	0.46786	0.4714	0.46882	0.4685	0.46915	0.46786	0.46882	0.47205	0.47011	0.46882	0.46786
0.47076	0.46882	0.46979	0.47076	0.47044	0.46818	0.4685	0.46882	0.4685	0.47011	0.47076	0.47011	0.46915	0.47076	0.47076	0.47011	0.46979	0.46657	0.46689	0.4685	0.47108	0.46915	0.46979	0.47108	0.47076	0.46979	0.47011	0.46915	0.47172	0.46979	0.46786	0.4685	0.46882	0.47108	0.46947	0.47108	0.46882	0.47044	0.47011	0.4685	0.47044	0.46947	0.46818	0.47011	0.46786	0.4685	0.47172	0.46947	0.46882	0.46882
0.4714	0.4685	0.47044	0.47044	0.47044	0.46947	0.47011	0.46947	0.46947	0.47044	0.47108	0.46979	0.46947	0.47011	0.47172	0.47011	0.46979	0.46786	0.46818	0.46915	0.47076	0.47044	0.46947	0.47011	0.4714	0.46947	0.47076	0.47044	0.47076	0.47044	0.46818	0.46882	0.47011	0.47044	0.47076	0.47108	0.46947	0.46979	0.47011	0.46818	0.47044	0.46915	0.46882	0.47108	0.4685	0.4685	0.47108	0.46979	0.4685	0.46818
0.47108	0.46979	0.47076	0.47269	0.47044	0.46882	0.46979	0.47011	0.46979	0.47108	0.47108	0.46947	0.46979	0.47044	0.47237	0.47108	0.4685	0.46818	0.46786	0.4685	0.47108	0.46882	0.47076	0.47108	0.47205	0.46947	0.47108	0.4714	0.47237	0.47076	0.46915	0.4685	0.46882	0.47076	0.47108	0.47044	0.46947	0.46979	0.46882	0.46786	0.47108	0.47011	0.46979	0.46979	0.46818	0.46979	0.4714	0.47011	0.46915	0.46882
0.47172	0.4685	0.47108	0.47172	0.47172	0.46882	0.47011	0.47011	0.47044	0.47011	0.47172	0.4714	0.46882	0.47076	0.4714	0.47044	0.46882	0.46786	0.46753	0.46947	0.47205	0.46915	0.47076	0.47205	0.47205	0.46979	0.4714	0.47044	0.47172	0.47044	0.46947	0.4685	0.46818	0.47172	0.47044	0.4714	0.46979	0.47044	0.47011	0.46818	0.47108	0.47011	0.46947	0.46947	0.46882	0.46947	0.47301	0.47011	0.46947	0.4685
0.47269	0.46882	0.46979	0.47172	0.4714	0.46979	0.46979	0.46947	0.47108	0.46979	0.47172	0.47108	0.46882	0.47011	0.47108	0.47172	0.47011	0.46753	0.46786	0.46915	0.47108	0.46947	0.47108	0.47205	0.47076	0.47011	0.47011	0.47044	0.47205	0.47076	0.47011	0.46947	0.46979	0.47269	0.47011	0.47108	0.46947	0.47044	0.47011	0.46882	0.47108	0.46979	0.46882	0.46947	0.46915	0.46882	0.4714	0.47011	0.46915	0.47011
0.47172	0.47011	0.47076	0.47172	0.4714	0.47044	0.46882	0.46979	0.47076	0.47076	0.47172	0.47044	0.46915	0.4714	0.47269	0.47172	0.47011	0.46786	0.46915	0.46979	0.47044	0.47108	0.47237	0.47237	0.47172	0.47076	0.4714	0.47237	0.47205	0.47011	0.46947	0.46947	0.46979	0.47172	0.47044	0.47108	0.47044	0.47108	0.47011	0.4685	0.47108	0.47044	0.46915	0.47076	0.46915	0.46915	0.47301	0.47076	0.46979	0.46947
0.47205	0.47044	0.47011	0.47269	0.47205	0.46947	0.46979	0.47108	0.47076	0.47172	0.47334	0.47076	0.46915	0.4714	0.47205	0.47108	0.46979	0.4685	0.46882	0.47076	0.47108	0.47011	0.47205	0.47172	0.47301	0.47076	0.47172	0.4714	0.47301	0.47108	0.47044	0.46947	0.47044	0.4714	0.4714	0.47108	0.47108	0.47076	0.47044	0.46882	0.47172	0.47108	0.47044	0.47044	0.46947	0.46979	0.47301	0.47076	0.46979	0.46915
0.47301	0.46947	0.47044	0.47237	0.47205	0.46947	0.46979	0.46947	0.47172	0.47237	0.47301	0.47108	0.47011	0.47108	0.47172	0.47237	0.47076	0.46882	0.46947	0.46979	0.47269	0.47044	0.47237	0.47205	0.47205	0.47076	0.47205	0.47108	0.47301	0.47108	0.46979	0.46947	0.46915	0.47237	0.47108	0.47172	0.47076	0.47172	0.47044	0.46979	0.47205	0.4714	0.47044	0.47076	0.47044	0.47044	0.47269	0.47076	0.46947	0.47108
0.47366	0.47011	0.47172	0.47205	0.47205	0.47011	0.46947	0.47076	0.4714	0.47172	0.47301	0.47205	0.46915	0.47172	0.47269	0.47237	0.47076	0.4685	0.46882	0.47044	0.47269	0.47108	0.47205	0.47237	0.47205	0.47108	0.47237	0.47237	0.47366	0.47076	0.47011	0.46979	0.47044	0.47269	0.47076	0.47076	0.46979	0.47172	0.4714	0.46915	0.47205	0.47044	0.47044	0.47044	0.47076	0.47011	0.47205	0.47044	0.46979	0.47011
0.47269	0.47076	0.47205	0.47269	0.47172	0.46979	0.47011	0.47076	0.47044	0.47172	0.47462	0.47237	0.47011	0.47205	0.47301	0.47237	0.47108	0.46947	0.46947	0.47011	0.47205	0.47172	0.47205	0.47366	0.47269	0.47076	0.47334	0.47205	0.47237	0.47076	0.46979	0.46947	0.47044	0.47237	0.47205	0.47205	0.47044	0.47108	0.47044	0.46882	0.47269	0.47108	0.47011	0.47076	0.47011	0.46947	0.47334	0.47076	0.46947	0.47011
0.47301	0.47011	0.47172	0.47301	0.47205	0.46979	0.47108	0.47108	0.47172	0.47237	0.47269	0.47172	0.47044	0.4714	0.47301	0.47205	0.47044	0.46979	0.46915	0.47108	0.47269	0.47076	0.47269	0.47366	0.47301	0.47076	0.47237	0.47334	0.47334	0.47205	0.46979	0.47011	0.47108	0.47237	0.47205	0.47205	0.4714	0.47172	0.4714	0.46979	0.47237	0.47172	0.46979	0.47172	0.47108	0.46979	0.47301	0.4714	0.47011	0.47044
0.47398	0.47108	0.4714	0.47237	0.47366	0.47044	0.47076	0.47076	0.47237	0.47172	0.47366	0.47366	0.4714	0.47205	0.47269	0.47269	0.47108	0.46915	0.46915	0.47044	0.47301	0.47205	0.47301	0.47366	0.47269	0.47205	0.47301	0.47334	0.4743	0.47269	0.47076	0.47011	0.47044	0.47398	0.47108	0.47269	0.4714	0.47237	0.4714	0.47011	0.47366	0.47172	0.47172	0.47108	0.4714	0.47076	0.4743	0.4714	0.47108	0.47044
0.47334	0.47108	0.47205	0.47301	0.47269	0.47108	0.47044	0.47108	0.4714	0.47301	0.47366	0.47301	0.47011	0.47237	0.47398	0.47269	0.47172	0.4685	0.47076	0.47076	0.47301	0.47237	0.47172	0.47398	0.47237	0.47205	0.47237	0.47301	0.47398	0.47237	0.4714	0.47076	0.47172	0.47398	0.47237	0.47237	0.47076	0.47237	0.4714	0.47076	0.47366	0.47108	0.47076	0.47237	0.47076	0.46979	0.4743	0.47108	0.47108	0.4714
0.47366	0.47076	0.47205	0.47269	0.47269	0.47108	0.47044	0.4714	0.47205	0.47269	0.4743	0.47366	0.47076	0.47269	0.47462	0.47334	0.47237	0.46979	0.47172	0.4714	0.47301	0.47237	0.47205	0.47301	0.47462	0.47269	0.47301	0.47366	0.4743	0.47301	0.47108	0.47108	0.47172	0.47301	0.47301	0.47269	0.47237	0.47237	0.4714	0.46979	0.47334	0.47269	0.47172	0.47205	0.4714	0.47044	0.47398	0.47172	0.47076	0.47108
0.47398	0.47172	0.4714	0.47398	0.47334	0.47108	0.47205	0.47172	0.47301	0.47334	0.47495	0.47301	0.4714	0.4714	0.4743	0.47334	0.47237	0.47044	0.47108	0.47237	0.47462	0.47205	0.47237	0.47366	0.4743	0.47172	0.47495	0.47334	0.4743	0.47269	0.47108	0.47044	0.4714	0.47334	0.4714	0.47269	0.47237	0.47301	0.47172	0.47044	0.47462	0.47205	0.47108	0.47108	0.47172	0.4714	0.4743	0.47301	0.47108	0.47044
0.4743	0.47108	0.47301	0.4743	0.47366	0.4714	0.47237	0.47172	0.47301	0.47237	0.47559	0.47366	0.47205	0.47301	0.47462	0.4743	0.47334	0.47044	0.47108	0.47205	0.4743	0.47237	0.47366	0.47495	0.47462	0.47301	0.47495	0.47301	0.47495	0.47301	0.47172	0.47011	0.4714	0.47398	0.47269	0.47334	0.47205	0.47269	0.47205	0.47108	0.47398	0.47334	0.47237	0.4714	0.47172	0.47172	0.47462	0.47301	0.47108	0.47076
0.47495	0.47076	0.47334	0.47366	0.47398	0.47205	0.47205	0.47076	0.47237	0.47237	0.47462	0.47366	0.47108	0.47269	0.47398	0.47334	0.47334	0.47011	0.47076	0.47205	0.47366	0.47301	0.47301	0.47495	0.47366	0.47301	0.47462	0.47301	0.47559	0.47301	0.47172	0.47076	0.47237	0.47398	0.47398	0.47366	0.47172	0.47269	0.47301	0.47044	0.4743	0.47269	0.4714	0.47301	0.47205	0.4714	0.47527	0.47269	0.47205	0.47011
0.47527	0.4714	0.47398	0.47495	0.47301	0.47205	0.47269	0.47237	0.47237	0.47334	0.47527	0.4743	0.47108	0.47172	0.4743	0.47334	0.47269	0.47076	0.47205	0.47269	0.47398	0.47301	0.47495	0.47591	0.4743	0.47269	0.4743	0.47462	0.47462	0.47334	0.47301	0.47172	0.47205	0.47495	0.47366	0.47334	0.47205	0.47334	0.47205	0.47044	0.47366	0.47269	0.47205	0.47269	0.47334	0.47237	0.47495	0.47269	0.4714	0.47044
0.47527	0.4714	0.47269	0.47559	0.47462	0.47172	0.47269	0.47301	0.47334	0.47366	0.47624	0.47462	0.47172	0.47269	0.47495	0.4743	0.47301	0.47076	0.47172	0.47237	0.47495	0.47237	0.47462	0.47462	0.47527	0.47269	0.4743	0.47462	0.47495	0.4743	0.47205	0.4714	0.47172	0.47495	0.47334	0.47398	0.47205	0.47334	0.47269	0.47011	0.4743	0.47398	0.47237	0.47334	0.47301	0.47172	0.47624	0.47334	0.47237	0.47044
0.47495	0.4714	0.47301	0.4743	0.47559	0.47269	0.4714	0.47334	0.47334	0.47334	0.47559	0.47334	0.47237	0.47398	0.4743	0.47462	0.47366	0.47108	0.47237	0.47301	0.47495	0.47334	0.47495	0.47591	0.47495	0.47366	0.4743	0.47398	0.47624	0.4743	0.47366	0.47237	0.47237	0.47559	0.47366	0.47527	0.47237	0.4743	0.47366	0.47172	0.47559	0.47334	0.47237	0.47269	0.47301	0.47269	0.47656	0.47301	0.47301	0.47205
0.47624	0.47269	0.47398	0.47462	0.47527	0.47269	0.47269	0.47334	0.47366	0.47366	0.47656	0.47624	0.47172	0.47398	0.47559	0.47495	0.47398	0.47108	0.47301	0.4714	0.47495	0.47366	0.47398	0.47591	0.47495	0.47462	0.47462	0.4743	0.47495	0.47398	0.47301	0.47269	0.47301	0.47462	0.47398	0.47527	0.47269	0.47334	0.47334	0.47172	0.47495	0.47334	0.47237	0.47398	0.47301	0.47237	0.47495	0.47301	0.47301	0.47237
0.47559	0.47269	0.47462	0.47559	0.47559	0.47301	0.47301	0.47366	0.4743	0.47398	0.47624	0.47398	0.47237	0.47366	0.47656	0.47527	0.47495	0.47108	0.47334	0.47269	0.47591	0.47366	0.47495	0.47495	0.47559	0.47334	0.47527	0.47495	0.47559	0.47462	0.47205	0.47237	0.47237	0.4743	0.4743	0.47334	0.47301	0.47398	0.47334	0.47076	0.47559	0.47398	0.47237	0.47301	0.47301	0.47301	0.47559	0.47398	0.47334	0.47172
0.47624	0.4714	0.4743	0.47656	0.47559	0.47334	0.47334	0.47366	0.4743	0.47334	0.47785	0.47462	0.47172	0.47366	0.47559	0.4743	0.47398	0.47237	0.47269	0.47301	0.47624	0.47334	0.47462	0.47591	0.47559	0.47301	0.47495	0.4743	0.47527	0.47462	0.47269	0.47269	0.47334	0.47527	0.47495	0.47462	0.47366	0.4743	0.47269	0.47108	0.47559	0.47398	0.47269	0.47398	0.47334	0.47366	0.47656	0.47334	0.47366	0.47205
0.4772	0.47172	0.47462	0.4772	0.47688	0.47237	0.47398	0.47366	0.47462	0.4743	0.47624	0.47591	0.47269	0.47398	0.47559	0.47462	0.47462	0.47108	0.47205	0.47334	0.47688	0.47398	0.47559	0.47753	0.47495	0.4743	0.47495	0.47527	0.47656	0.47527	0.47334	0.47205	0.47334	0.47559	0.47462	0.47527	0.47237	0.4743	0.47366	0.4714	0.47591	0.4743	0.47334	0.47334	0.4743	0.47301	0.4772	0.4743	0.47301	0.47205
0.47656	0.47269	0.47591	0.4772	0.47656	0.47398	0.47334	0.47366	0.47462	0.47462	0.47753	0.47559	0.47301	0.47462	0.47624	0.47656	0.4743	0.47172	0.47269	0.47366	0.47527	0.47398	0.47656	0.47688	0.47624	0.47527	0.47495	0.47559	0.47688	0.47462	0.47334	0.47398	0.47334	0.47591	0.47495	0.47527	0.47269	0.47462	0.47462	0.47237	0.47591	0.47398	0.47269	0.47527	0.4743	0.47334	0.47688	0.47366	0.4743	0.47366
0.4772	0.47366	0.47495	0.47753	0.47656	0.47334	0.47366	0.47462	0.4743	0.47495	0.47753	0.47559	0.47237	0.4743	0.47688	0.47591	0.47527	0.4714	0.47301	0.47334	0.47495	0.47398	0.47591	0.47688	0.4772	0.47527	0.47527	0.47591	0.47688	0.47527	0.4743	0.4743	0.47495	0.47624	0.47559	0.47495	0.47398	0.47462	0.4743	0.47237	0.47559	0.47495	0.47334	0.47495	0.47462	0.47398	0.4772	0.4743	0.47495	0.47334
0.47753	0.4743	0.47462	0.47785	0.47624	0.47334	0.47495	0.4743	0.47591	0.47527	0.47881	0.47624	0.47301	0.47527	0.4772	0.47559	0.47559	0.47237	0.47334	0.47398	0.47656	0.47462	0.47688	0.47753	0.47785	0.47495	0.47656	0.47688	0.47753	0.47559	0.47301	0.47269	0.47334	0.47656	0.47527	0.47591	0.47462	0.47656	0.47366	0.47205	0.47656	0.47527	0.47269	0.47495	0.47495	0.4743	0.47817	0.47624	0.47495	0.47398
0.47881	0.47398	0.47591	0.47688	0.47785	0.47366	0.4743	0.47462	0.47591	0.47495	0.47849	0.47656	0.4743	0.47495	0.47688	0.47527	0.47559	0.47334	0.47334	0.47334	0.47688	0.47527	0.47656	0.47688	0.47656	0.47559	0.47624	0.47591	0.47688	0.47527	0.4743	0.47301	0.47527	0.47624	0.47462	0.47559	0.4743	0.47591	0.47462	0.47269	0.47591	0.47559	0.47398	0.47495	0.47527	0.4743	0.47817	0.47527	0.4743	0.47462
0.47881	0.47462	0.47591	0.4772	0.47753	0.4743	0.4743	0.47462	0.47624	0.47624	0.47753	0.47688	0.47366	0.47624	0.4772	0.4772	0.4772	0.47269	0.47366	0.47495	0.47656	0.47495	0.47688	0.47753	0.47753	0.47591	0.4772	0.4772	0.4772	0.47559	0.4743	0.47366	0.47462	0.47656	0.47591	0.47559	0.47398	0.47559	0.4743	0.47269	0.47656	0.47495	0.4743	0.47527	0.4743	0.47462	0.47656	0.47462	0.47495	0.47366
0.47881	0.47462	0.47656	0.47881	0.47817	0.47462	0.47495	0.47462	0.47559	0.47591	0.47881	0.47656	0.47366	0.47591	0.4772	0.47624	0.47656	0.47366	0.47398	0.47495	0.47656	0.47495	0.47753	0.47785	0.47817	0.47591	0.47753	0.4772	0.4772	0.47559	0.47398	0.47366	0.47527	0.47591	0.4772	0.47559	0.47495	0.47624	0.4743	0.47398	0.4772	0.47591	0.47366	0.47559	0.47495	0.47527	0.4772	0.47624	0.4743	0.47237
0.47817	0.47462	0.47656	0.47881	0.4772	0.47462	0.47527	0.47624	0.47688	0.47656	0.47946	0.47817	0.47462	0.47559	0.47817	0.47656	0.47656	0.47366	0.47462	0.47559	0.47849	0.47559	0.47881	0.47817	0.47849	0.47559	0.47753	0.47753	0.47753	0.4772	0.47462	0.47366	0.47559	0.47591	0.47688	0.47656	0.47495	0.47688	0.47495	0.47334	0.4772	0.47591	0.4743	0.47559	0.47559	0.47688	0.47881	0.47591	0.47462	0.47398
0.47946	0.47398	0.47753	0.47817	0.47881	0.47495	0.47559	0.47559	0.47624	0.4772	0.47978	0.47881	0.47495	0.47559	0.4772	0.47753	0.47624	0.47366	0.47398	0.47591	0.47817	0.47624	0.47849	0.47881	0.47785	0.47656	0.47656	0.4772	0.47881	0.47656	0.47624	0.4743	0.47527	0.47881	0.47753	0.47785	0.47527	0.47753	0.47591	0.47462	0.4772	0.47656	0.47495	0.47624	0.47624	0.47559	0.47946	0.47591	0.47559	0.47495
0.47849	0.47495	0.47849	0.47785	0.47946	0.47559	0.47591	0.47527	0.47591	0.47785	0.47946	0.47849	0.47462	0.47688	0.47914	0.47753	0.47753	0.47462	0.47559	0.47591	0.47753	0.47688	0.47849	0.47881	0.47881	0.47656	0.47817	0.47817	0.47914	0.47656	0.47495	0.47527	0.47591	0.47817	0.47785	0.47785	0.47495	0.47656	0.47656	0.47398	0.47785	0.47591	0.4743	0.47591	0.47591	0.47591	0.47946	0.47656	0.47624	0.4743
0.47946	0.47624	0.47817	0.47914	0.47849	0.47591	0.47688	0.47656	0.47688	0.4772	0.47978	0.47785	0.47559	0.47688	0.47914	0.4772	0.47753	0.47398	0.47527	0.47624	0.47817	0.47656	0.47881	0.47914	0.47914	0.47624	0.47881	0.47946	0.47849	0.47656	0.47527	0.47527	0.47559	0.47785	0.47688	0.4772	0.47591	0.47753	0.47656	0.47301	0.47881	0.47688	0.47495	0.47624	0.47591	0.47656	0.47978	0.47624	0.47559	0.47398
0.4801	0.47559	0.47849	0.47881	0.47849	0.47591	0.47688	0.47624	0.47785	0.47785	0.48043	0.47849	0.47591	0.47656	0.47881	0.47785	0.47785	0.47527	0.47527	0.4772	0.47946	0.47688	0.47946	0.47914	0.4801	0.47688	0.47946	0.47785	0.47946	0.47785	0.47559	0.47559	0.47527	0.47849	0.47753	0.4772	0.47656	0.47817	0.47688	0.47334	0.47817	0.47817	0.47495	0.47688	0.47688	0.4772	0.47914	0.4772	0.47656	0.47591
0.48075	0.47591	0.47849	0.47914	0.47946	0.47656	0.47656	0.47591	0.47849	0.47785	0.47946	0.47978	0.47753	0.47817	0.47881	0.47753	0.47849	0.47527	0.47495	0.47688	0.47914	0.47785	0.47881	0.47978	0.47849	0.47753	0.47849	0.47753	0.47914	0.47688	0.47559	0.47624	0.47624	0.47881	0.4772	0.47753	0.47559	0.47881	0.47656	0.4743	0.47881	0.47817	0.47527	0.4772	0.47656	0.47624	0.4801	0.4772	0.47688	0.47559
0.48075	0.47591	0.47978	0.47978	0.47881	0.47624	0.47656	0.47656	0.47753	0.47817	0.48107	0.47946	0.47656	0.4772	0.47946	0.47881	0.47785	0.47495	0.47591	0.47656	0.47914	0.4772	0.47881	0.48075	0.47849	0.47753	0.47849	0.47946	0.47946	0.47624	0.47527	0.47624	0.47656	0.4801	0.47849	0.47817	0.47656	0.47688	0.4772	0.47495	0.47946	0.47817	0.47495	0.47688	0.47656	0.47624	0.4801	0.47753	0.4772	0.47624
0.48043	0.47656	0.47881	0.48043	0.47849	0.47688	0.4772	0.47817	0.47817	0.47849	0.48172	0.47881	0.47624	0.47817	0.4801	0.47817	0.47785	0.47495	0.47624	0.4772	0.4801	0.4772	0.47978	0.47978	0.4801	0.47753	0.47914	0.47946	0.47946	0.47785	0.47656	0.47527	0.47656	0.47946	0.47914	0.47881	0.4772	0.47785	0.4772	0.47495	0.47881	0.47817	0.47559	0.47817	0.47817	0.4772	0.48075	0.47849	0.47624	0.47591
0.48043	0.47624	0.47914	0.48043	0.47946	0.47656	0.4772	0.47688	0.47849	0.47817	0.483	0.4801	0.47688	0.47817	0.47978	0.47881	0.47914	0.47559	0.47624	0.47785	0.47946	0.47753	0.47978	0.48075	0.4801	0.4772	0.47946	0.48043	0.47978	0.47849	0.47656	0.47591	0.47624	0.47946	0.47881	0.47849	0.47753	0.47817	0.4772	0.47527	0.47946	0.47914	0.47559	0.47753	0.47817	0.47753	0.48172	0.47817	0.4772	0.47495
0.48204	0.47591	0.47946	0.47978	0.48075	0.4772	0.47688	0.47785	0.47849	0.47978	0.483	0.48075	0.47817	0.47881	0.48043	0.47881	0.47914	0.47591	0.47688	0.47817	0.48043	0.47849	0.4801	0.48107	0.47914	0.47817	0.47881	0.47914	0.48043	0.47817	0.47688	0.47688	0.47688	0.48075	0.47881	0.47849	0.47785	0.47978	0.47849	0.47656	0.4801	0.47946	0.47591	0.47785	0.47785	0.47753	0.48139	0.47817	0.47849	0.47656
0.48107	0.47624	0.4801	0.4801	0.48075	0.47785	0.4772	0.4772	0.47914	0.4801	0.48139	0.48043	0.47753	0.47914	0.48107	0.47946	0.47978	0.47753	0.4772	0.47785	0.4801	0.47881	0.48043	0.4801	0.48075	0.47881	0.48043	0.48043	0.47978	0.47849	0.4772	0.47849	0.47688	0.4801	0.47914	0.47817	0.47817	0.47914	0.47817	0.47591	0.47978	0.47881	0.47656	0.47849	0.47785	0.47753	0.48075	0.47946	0.47817	0.47656
0.48107	0.4772	0.48075	0.48107	0.4801	0.47785	0.47881	0.47785	0.4801	0.47978	0.48236	0.47978	0.47785	0.47946	0.48172	0.47881	0.47978	0.47753	0.47817	0.47817	0.48075	0.47817	0.48139	0.48075	0.48204	0.47881	0.48139	0.48139	0.48075	0.47785	0.4772	0.47753	0.47753	0.4801	0.47946	0.47849	0.47785	0.47946	0.47817	0.47591	0.48139	0.47946	0.47753	0.47849	0.47817	0.47817	0.48043	0.47881	0.47817	0.47624
0.48236	0.4772	0.48107	0.48139	0.48139	0.47785	0.47849	0.47817	0.4801	0.47946	0.483	0.48075	0.47946	0.47881	0.48139	0.4801	0.47946	0.47785	0.47817	0.47881	0.48107	0.47785	0.48172	0.48172	0.48139	0.47849	0.48075	0.4801	0.48139	0.47881	0.47785	0.47688	0.4772	0.4801	0.4801	0.47946	0.47881	0.47978	0.47849	0.47688	0.48172	0.47946	0.4772	0.47785	0.47978	0.47881	0.48204	0.47978	0.47881	0.47624
0.48204	0.47785	0.48107	0.48172	0.48139	0.47881	0.47881	0.47753	0.48075	0.4801	0.48333	0.48204	0.47881	0.47978	0.48172	0.48043	0.4801	0.47688	0.47753	0.47849	0.48204	0.47849	0.48172	0.48075	0.48204	0.47978	0.48139	0.48139	0.48107	0.47881	0.47946	0.47785	0.47881	0.48139	0.4801	0.47978	0.47817	0.47914	0.47946	0.4772	0.48172	0.48043	0.47688	0.47914	0.47914	0.47946	0.48236	0.4801	0.47849	0.47849
0.48172	0.47817	0.48172	0.48236	0.48172	0.47881	0.47914	0.47881	0.4801	0.48043	0.48268	0.48139	0.47881	0.4801	0.48204	0.48139	0.4801	0.4772	0.47817	0.47914	0.48075	0.47946	0.48204	0.48139	0.48204	0.47914	0.48107	0.48075	0.48236	0.47978	0.47881	0.47817	0.4801	0.48172	0.4801	0.47946	0.47881	0.4801	0.48107	0.4772	0.48204	0.48043	0.47656	0.47978	0.47881	0.47914	0.48172	0.4801	0.47849	0.47785
0.48333	0.47946	0.48139	0.48204	0.48204	0.47881	0.47881	0.47914	0.48075	0.48107	0.48365	0.48075	0.47881	0.4801	0.48268	0.48107	0.48043	0.47785	0.47817	0.47914	0.48172	0.47881	0.48236	0.48204	0.483	0.47946	0.48172	0.48204	0.48172	0.47978	0.47817	0.47817	0.47946	0.48172	0.4801	0.48107	0.48075	0.48075	0.47946	0.47785	0.48236	0.4801	0.47785	0.47914	0.47946	0.47978	0.48333	0.48172	0.47881	0.47785
0.483	0.47881	0.48075	0.48236	0.483	0.47946	0.4801	0.47946	0.48204	0.48107	0.48429	0.48236	0.47978	0.48075	0.48268	0.48107	0.48075	0.47817	0.47849	0.4801	0.48236	0.4801	0.48268	0.48172	0.48268	0.47978	0.48236	0.48236	0.48236	0.4801	0.47978	0.47881	0.47849	0.48139	0.48075	0.48139	0.48075	0.48172	0.47946	0.47849	0.483	0.48107	0.47849	0.47881	0.48075	0.48043	0.48268	0.48107	0.4801	0.47881
0.48333	0.47914	0.48204	0.48236	0.483	0.47946	0.48043	0.47849	0.48107	0.48075	0.48462	0.48204	0.47946	0.48107	0.48333	0.48268	0.48075	0.47881	0.47849	0.48075	0.48268	0.48139	0.48204	0.48204	0.483	0.47978	0.483	0.48204	0.48172	0.4801	0.47946	0.47946	0.47914	0.48139	0.48043	0.48107	0.47946	0.48204	0.47946	0.47785	0.48268	0.48043	0.47914	0.48043	0.4801	0.47978	0.483	0.48075	0.48043	0.47914
0.48397	0.47946	0.48268	0.48333	0.48268	0.48043	0.48139	0.47978	0.48139	0.48172	0.48429	0.48333	0.47978	0.48107	0.48429	0.48204	0.48139	0.47914	0.47914	0.48075	0.48204	0.48043	0.483	0.48204	0.48268	0.48107	0.483	0.48172	0.48204	0.48075	0.47881	0.47978	0.47914	0.48172	0.48172	0.48139	0.47914	0.48107	0.4801	0.4772	0.48333	0.48075	0.47817	0.48075	0.48075	0.47978	0.48333	0.48172	0.48075	0.47817
0.483	0.4801	0.48268	0.48333	0.48268	0.4801	0.48139	0.4801	0.48268	0.48204	0.4859	0.483	0.47914	0.48107	0.48365	0.48107	0.48107	0.47946	0.47881	0.48107	0.48333	0.48075	0.48397	0.48236	0.48333	0.48043	0.48397	0.48172	0.48268	0.48172	0.47946	0.48043	0.47946	0.48139	0.48172	0.48172	0.47946	0.48236	0.48043	0.47785	0.483	0.4801	0.47914	0.4801	0.48139	0.48043	0.48365	0.48172	0.4801	0.47881
0.48365	0.48075	0.48172	0.48365	0.48397	0.47978	0.48139	0.47978	0.48268	0.48139	0.4859	0.48365	0.48043	0.48139	0.483	0.48172	0.48139	0.4801	0.47881	0.48204	0.48397	0.48107	0.48429	0.48333	0.48397	0.48043	0.48365	0.48236	0.483	0.48268	0.4801	0.47946	0.48075	0.48365	0.48172	0.48204	0.48107	0.48333	0.48107	0.47849	0.48397	0.48139	0.47914	0.48075	0.48172	0.48107	0.48462	0.48204	0.48172	0.47946
0.48462	0.48075	0.48333	0.48333	0.48429	0.48043	0.4801	0.4801	0.48236	0.48268	0.48623	0.48365	0.48139	0.48107	0.48462	0.483	0.48204	0.47946	0.47978	0.48139	0.48333	0.48236	0.48429	0.48462	0.48397	0.48204	0.48365	0.48236	0.48397	0.48204	0.48075	0.48139	0.48043	0.48333	0.48236	0.483	0.48139	0.48236	0.48107	0.47978	0.483	0.48139	0.47914	0.48075	0.48172	0.4801	0.48494	0.48204	0.48172	0.48043
0.48429	0.48075	0.48333	0.48397	0.48494	0.47978	0.48139	0.48107	0.48365	0.48268	0.48655	0.483	0.48075	0.48204	0.48494	0.48268	0.48397	0.4801	0.4801	0.48107	0.48365	0.48172	0.48494	0.483	0.48462	0.48172	0.48429	0.48268	0.483	0.48139	0.4801	0.48172	0.48139	0.48397	0.483	0.48236	0.48043	0.48365	0.48172	0.47817	0.48494	0.48236	0.47914	0.48204	0.48204	0.48139	0.48462	0.48268	0.48075	0.4801
0.48558	0.48204	0.48365	0.48558	0.48429	0.48043	0.48268	0.48107	0.48397	0.48429	0.48655	0.48365	0.48075	0.48236	0.48526	0.48268	0.48236	0.48172	0.48075	0.48172	0.48462	0.48107	0.48526	0.48429	0.48558	0.48107	0.48526	0.48397	0.48429	0.48236	0.47978	0.48107	0.48043	0.48365	0.48268	0.48365	0.48172	0.48333	0.48107	0.47881	0.48558	0.483	0.47946	0.48107	0.483	0.48236	0.48397	0.48365	0.48268	0.48043
0.48526	0.48075	0.48429	0.48526	0.48462	0.48107	0.48204	0.48107	0.48429	0.48268	0.48752	0.48462	0.48172	0.48268	0.48462	0.48365	0.48365	0.48139	0.48107	0.48268	0.48623	0.48204	0.48462	0.48494	0.48526	0.483	0.48526	0.48365	0.48397	0.48236	0.48075	0.48139	0.48204	0.48429	0.483	0.48365	0.48236	0.48429	0.48204	0.47881	0.4859	0.48397	0.4801	0.48075	0.483	0.48204	0.48558	0.48397	0.48204	0.48075
0.48719	0.48139	0.48462	0.48494	0.48462	0.48107	0.48268	0.48075	0.48365	0.483	0.4859	0.48494	0.48204	0.48333	0.48558	0.48462	0.48397	0.48075	0.4801	0.483	0.48494	0.48236	0.48494	0.48494	0.48494	0.48268	0.48526	0.48365	0.48526	0.48204	0.48139	0.48236	0.48172	0.48397	0.48365	0.48429	0.48236	0.48397	0.48236	0.47978	0.48526	0.48429	0.48075	0.48172	0.48236	0.48204	0.48526	0.48397	0.48204	0.48172
0.48655	0.48204	0.48526	0.48623	0.48494	0.48172	0.483	0.48204	0.48333	0.48397	0.48687	0.48526	0.48204	0.483	0.48623	0.48429	0.48397	0.48172	0.48172	0.48204	0.48558	0.483	0.48526	0.48494	0.48494	0.48397	0.48526	0.48558	0.48526	0.48236	0.48107	0.48236	0.48268	0.48558	0.48397	0.48365	0.48268	0.483	0.48268	0.47978	0.48655	0.48333	0.4801	0.48236	0.48365	0.48236	0.4859	0.48462	0.48268	0.48107
0.48623	0.48268	0.48429	0.48558	0.48526	0.48172	0.48333	0.48236	0.48462	0.48397	0.48816	0.48558	0.48204	0.48365	0.4859	0.48462	0.48365	0.48236	0.48172	0.48365	0.4859	0.48204	0.48687	0.48526	0.4859	0.48333	0.4859	0.4859	0.48526	0.48333	0.48172	0.483	0.48236	0.48429	0.48462	0.48462	0.48365	0.48526	0.483	0.48139	0.48623	0.48397	0.48075	0.483	0.48429	0.48268	0.4859	0.4859	0.48236	0.48204
0.48687	0.48204	0.48462	0.4859	0.48623	0.48204	0.48429	0.48204	0.48397	0.48462	0.48848	0.4859	0.48236	0.48397	0.4859	0.48494	0.48526	0.48268	0.48107	0.48462	0.48687	0.48333	0.48719	0.48655	0.48623	0.483	0.48655	0.4859	0.48623	0.48462	0.48204	0.48268	0.48204	0.48526	0.48429	0.48526	0.48268	0.48558	0.48333	0.48172	0.48623	0.48462	0.48172	0.48236	0.48526	0.48333	0.48752	0.48494	0.483	0.48204
0.48687	0.48268	0.48526	0.48655	0.48719	0.48236	0.483	0.48236	0.48526	0.48558	0.48848	0.48655	0.48333	0.48558	0.48719	0.48558	0.48526	0.48236	0.48268	0.48333	0.4859	0.48397	0.48687	0.48623	0.48784	0.48429	0.48623	0.48655	0.4859	0.48365	0.48236	0.48429	0.48365	0.4859	0.483	0.48526	0.48365	0.4859	0.48429	0.48172	0.48687	0.48397	0.48139	0.48365	0.48462	0.48333	0.48687	0.48526	0.48494	0.48268
0.48719	0.48333	0.48655	0.48655	0.48687	0.48268	0.48494	0.48333	0.48558	0.4859	0.48848	0.48719	0.48333	0.48558	0.48816	0.48526	0.4859	0.48236	0.483	0.48462	0.48655	0.48365	0.48687	0.48655	0.48752	0.48429	0.48719	0.48623	0.4859	0.48365	0.48268	0.48333	0.48268	0.48558	0.48526	0.48462	0.48429	0.48655	0.48397	0.48139	0.48623	0.48526	0.48204	0.48462	0.48397	0.48333	0.48687	0.48558	0.48462	0.48236
0.48752	0.48365	0.4859	0.48719	0.48719	0.48268	0.48558	0.48333	0.48655	0.4859	0.48881	0.48719	0.48333	0.48526	0.48752	0.4859	0.48526	0.48429	0.483	0.48429	0.48752	0.48397	0.48848	0.48623	0.48784	0.48397	0.48784	0.48687	0.4859	0.48494	0.48333	0.48333	0.48333	0.4859	0.48494	0.48558	0.48397	0.48687	0.48365	0.48107	0.48752	0.48558	0.48268	0.48526	0.48494	0.48462	0.48784	0.48655	0.48397	0.48236
0.48848	0.48462	0.48655	0.48752	0.48752	0.48365	0.48558	0.48333	0.48558	0.4859	0.48977	0.48816	0.48462	0.4859	0.48752	0.48558	0.48526	0.483	0.48268	0.48494	0.48784	0.48494	0.48848	0.48816	0.48752	0.48494	0.48752	0.48687	0.48784	0.48558	0.48462	0.48429	0.48333	0.48655	0.48429	0.48655	0.48429	0.48687	0.48462	0.48268	0.48816	0.48623	0.48333	0.48397	0.48655	0.48429	0.48816	0.48655	0.48397	0.48397
0.48881	0.48462	0.48784	0.48784	0.48848	0.48365	0.48494	0.48333	0.48526	0.48655	0.49009	0.48848	0.48462	0.48623	0.48784	0.48687	0.48558	0.48365	0.48365	0.48462	0.48784	0.48526	0.48816	0.48752	0.48881	0.48526	0.48784	0.48784	0.48752	0.48526	0.48494	0.48462	0.48462	0.48752	0.48526	0.4859	0.48333	0.48719	0.48526	0.48268	0.48848	0.48494	0.48268	0.48462	0.48623	0.48429	0.48913	0.48623	0.48655	0.48397
0.48913	0.48494	0.48687	0.48848	0.48816	0.48365	0.48558	0.48462	0.48623	0.48687	0.48977	0.48816	0.48494	0.48655	0.48913	0.48719	0.48687	0.48365	0.48397	0.4859	0.48784	0.48494	0.48945	0.48784	0.48881	0.48558	0.48881	0.48784	0.48752	0.4859	0.48397	0.48558	0.48558	0.48784	0.48719	0.48655	0.48462	0.48848	0.48494	0.48236	0.48816	0.4859	0.48268	0.4859	0.4859	0.48462	0.48881	0.48719	0.48494	0.48397
0.48881	0.48526	0.48719	0.48816	0.48848	0.48333	0.4859	0.48494	0.48752	0.48752	0.49106	0.48848	0.48558	0.48655	0.48913	0.48752	0.48752	0.48462	0.48333	0.48623	0.48913	0.48462	0.48913	0.48848	0.48913	0.48623	0.48977	0.48848	0.48848	0.48655	0.48494	0.48462	0.48526	0.48752	0.48687	0.48655	0.4859	0.48816	0.48623	0.48365	0.48881	0.48655	0.48462	0.48558	0.48623	0.48623	0.48977	0.48655	0.48558	0.48429
0.49074	0.48494	0.48881	0.48913	0.48913	0.48429	0.4859	0.48526	0.48816	0.48655	0.49106	0.49009	0.48623	0.48719	0.48945	0.48816	0.48784	0.48462	0.48397	0.48687	0.48977	0.4859	0.48945	0.48945	0.49042	0.48623	0.49009	0.48848	0.48816	0.48687	0.48558	0.48526	0.48526	0.48752	0.48623	0.48655	0.4859	0.48913	0.48558	0.48397	0.49042	0.48719	0.48494	0.48655	0.48752	0.4859	0.49106	0.48784	0.48558	0.48558
0.49042	0.48558	0.48848	0.49009	0.49009	0.48558	0.48623	0.48623	0.48784	0.48848	0.49074	0.49042	0.48623	0.48913	0.48977	0.48913	0.48945	0.48526	0.48526	0.48526	0.49106	0.4859	0.48977	0.48848	0.49106	0.48752	0.49074	0.48881	0.48848	0.48623	0.48558	0.48623	0.4859	0.48816	0.48623	0.48752	0.48623	0.48881	0.48655	0.48397	0.49009	0.48687	0.48397	0.48719	0.48719	0.4859	0.49042	0.48881	0.4859	0.48526
0.49106	0.4859	0.48977	0.49138	0.48977	0.48526	0.48719	0.48655	0.48784	0.48881	0.49203	0.49074	0.4859	0.48784	0.49074	0.48816	0.48881	0.4859	0.48558	0.48655	0.49009	0.48623	0.49106	0.48977	0.49106	0.48784	0.49138	0.48945	0.48881	0.48655	0.48558	0.48623	0.48655	0.48816	0.48687	0.48816	0.48623	0.48816	0.48655	0.48268	0.49042	0.48848	0.48397	0.48687	0.48719	0.48784	0.49106	0.48913	0.48623	0.48558
0.49106	0.48719	0.48977	0.49138	0.49042	0.4859	0.48784	0.48655	0.48848	0.48848	0.49299	0.49138	0.48623	0.48848	0.49074	0.48816	0.48881	0.48558	0.48623	0.48784	0.49074	0.48655	0.49138	0.48977	0.49235	0.48655	0.49235	0.49074	0.49042	0.48752	0.48655	0.4859	0.48655	0.48913	0.48752	0.48881	0.48719	0.48913	0.48752	0.48494	0.49171	0.48913	0.48462	0.48752	0.48816	0.48848	0.49203	0.49042	0.48655	0.48526
0.49138	0.48719	0.49009	0.49138	0.49235	0.48655	0.48752	0.48687	0.48913	0.48816	0.49428	0.49171	0.48784	0.48816	0.49074	0.48881	0.48881	0.48623	0.48494	0.48816	0.49042	0.48655	0.49235	0.49042	0.49106	0.48881	0.49171	0.49042	0.49106	0.48913	0.48623	0.48687	0.48752	0.48945	0.48784	0.48913	0.48719	0.49009	0.48752	0.48494	0.49074	0.48848	0.48526	0.48752	0.48881	0.48719	0.49299	0.48945	0.48719	0.48623
0.49106	0.48655	0.49106	0.49171	0.49171	0.48719	0.48719	0.48816	0.48913	0.49009	0.49332	0.49235	0.48687	0.48945	0.49138	0.48945	0.49042	0.48558	0.48655	0.48752	0.49138	0.48752	0.49235	0.49106	0.49267	0.48881	0.49299	0.49138	0.49042	0.48848	0.48752	0.48784	0.48881	0.48945	0.48881	0.48945	0.48784	0.49042	0.48881	0.4859	0.49138	0.48945	0.48558	0.48848	0.48945	0.48848	0.49299	0.49074	0.48687	0.48655
0.49235	0.48816	0.49106	0.49235	0.49171	0.48687	0.48816	0.48816	0.49009	0.49042	0.49299	0.49235	0.48719	0.48945	0.49235	0.48977	0.49009	0.48687	0.48784	0.48913	0.49106	0.48784	0.49171	0.49074	0.49332	0.48913	0.49332	0.49203	0.49074	0.48913	0.48752	0.48752	0.48848	0.48913	0.49009	0.48881	0.48848	0.49138	0.48881	0.48526	0.49171	0.48945	0.48558	0.48913	0.48977	0.48913	0.49267	0.49074	0.48816	0.48719
0.49267	0.48752	0.49009	0.49299	0.49299	0.48719	0.48881	0.48752	0.49138	0.48977	0.49364	0.49267	0.48784	0.49009	0.49267	0.49042	0.49009	0.48816	0.48752	0.48945	0.49299	0.48881	0.49267	0.49203	0.49332	0.48913	0.49299	0.49332	0.49171	0.48945	0.48784	0.48848	0.48687	0.49042	0.48881	0.49009	0.48945	0.49138	0.48881	0.4859	0.49332	0.49074	0.48655	0.48977	0.48977	0.48881	0.49364	0.49203	0.48719	0.48719
0.49396	0.48784	0.49171	0.49332	0.49364	0.48881	0.48945	0.48848	0.49171	0.49106	0.49493	0.49332	0.48881	0.49074	0.49364	0.49106	0.49171	0.48913	0.48752	0.48977	0.49332	0.48913	0.49299	0.49235	0.49461	0.49106	0.49396	0.49203	0.49203	0.49074	0.48881	0.48848	0.48784	0.49138	0.48977	0.49009	0.49009	0.49138	0.48945	0.48623	0.49364	0.49106	0.48719	0.48881	0.48977	0.48945	0.49461	0.49171	0.48881	0.48848
0.49396	0.48881	0.49299	0.49428	0.49332	0.48913	0.48977	0.48945	0.49138	0.49171	0.49461	0.49428	0.48848	0.49042	0.49364	0.49203	0.49171	0.48816	0.48816	0.48945	0.49332	0.48881	0.49428	0.49267	0.49493	0.49074	0.49396	0.49364	0.49171	0.48945	0.48881	0.48881	0.48977	0.49203	0.49074	0.49074	0.49042	0.49074	0.49009	0.48655	0.49428	0.49106	0.48623	0.49009	0.48881	0.48977	0.49428	0.49203	0.48913	0.48816
0.49396	0.48881	0.49267	0.49493	0.49428	0.48881	0.49009	0.49009	0.49203	0.49235	0.4959	0.49428	0.48848	0.49106	0.49396	0.49235	0.49235	0.48816	0.48977	0.49042	0.49396	0.48913	0.49493	0.49364	0.49686	0.49042	0.49557	0.49428	0.49332	0.49074	0.48945	0.49042	0.48913	0.49203	0.49138	0.49106	0.49138	0.49203	0.49106	0.48719	0.49525	0.49171	0.48687	0.49138	0.49106	0.49074	0.49493	0.49364	0.48848	0.48784
0.49525	0.48913	0.49396	0.49525	0.49493	0.48881	0.49138	0.48977	0.49299	0.49106	0.49751	0.49557	0.48977	0.49106	0.49493	0.49299	0.49171	0.48913	0.48977	0.49138	0.49493	0.48977	0.49557	0.49493	0.4959	0.49235	0.49622	0.49396	0.49332	0.49138	0.48913	0.48977	0.49074	0.49267	0.49235	0.49235	0.49042	0.49299	0.49138	0.48816	0.49525	0.49267	0.48816	0.49106	0.49171	0.49074	0.4959	0.49461	0.48977	0.48848
0.4959	0.48977	0.49428	0.49557	0.49622	0.48913	0.49074	0.49042	0.49332	0.49267	0.49783	0.49622	0.49042	0.49106	0.49493	0.49364	0.49299	0.49042	0.48945	0.49203	0.49622	0.49138	0.49557	0.49525	0.49557	0.49235	0.49686	0.49493	0.49396	0.49138	0.49042	0.49042	0.49074	0.49493	0.49235	0.49299	0.49203	0.49364	0.49203	0.48881	0.49622	0.49299	0.48848	0.49171	0.49267	0.49171	0.49654	0.49461	0.49042	0.48977
0.4959	0.49106	0.49557	0.49622	0.49622	0.49106	0.49171	0.49074	0.49396	0.49428	0.49686	0.49654	0.49138	0.49235	0.49654	0.49428	0.49396	0.49009	0.49074	0.49203	0.49654	0.49203	0.49557	0.49493	0.49751	0.49299	0.49718	0.49428	0.49461	0.49171	0.49106	0.49138	0.49171	0.49364	0.49299	0.49267	0.49203	0.49428	0.49267	0.48848	0.4959	0.49299	0.48977	0.49299	0.49364	0.49203	0.49686	0.49461	0.49171	0.49009
0.49557	0.49106	0.49557	0.49751	0.49654	0.49074	0.49203	0.49171	0.49557	0.49396	0.49815	0.49718	0.49106	0.49332	0.49783	0.49461	0.49364	0.49074	0.49138	0.49267	0.49686	0.49171	0.49783	0.49461	0.49847	0.49235	0.49783	0.49557	0.49428	0.49267	0.49042	0.49171	0.49203	0.49557	0.49332	0.49332	0.49396	0.49461	0.49203	0.48881	0.49654	0.49428	0.48977	0.49332	0.49396	0.49267	0.49686	0.49557	0.49138	0.48977
0.49718	0.49106	0.49525	0.49686	0.49783	0.49042	0.49332	0.49171	0.49622	0.49525	0.49912	0.4988	0.49171	0.49364	0.49751	0.49525	0.49428	0.49106	0.49138	0.49364	0.49718	0.49171	0.49815	0.4959	0.4988	0.49299	0.4988	0.49654	0.49493	0.49332	0.49042	0.49171	0.49203	0.49493	0.49267	0.49428	0.49332	0.4959	0.49171	0.48945	0.49783	0.49396	0.49106	0.49235	0.49428	0.49332	0.49783	0.49622	0.49235	0.49042
0.49847	0.49171	0.49718	0.49718	0.49847	0.49267	0.49332	0.49203	0.4959	0.49493	0.49976	0.4988	0.49235	0.49396	0.49783	0.49622	0.49525	0.49171	0.49171	0.49332	0.49783	0.49364	0.49847	0.49783	0.49976	0.49461	0.49847	0.49654	0.4959	0.49493	0.49235	0.49171	0.49203	0.49654	0.49332	0.4959	0.49332	0.4959	0.49364	0.49106	0.49847	0.49525	0.49106	0.49332	0.49493	0.49428	0.49783	0.49686	0.49267	0.49203
0.49847	0.49235	0.49815	0.49815	0.49815	0.49138	0.49364	0.49364	0.49525	0.49525	0.50008	0.49976	0.49267	0.49525	0.49815	0.49557	0.49686	0.49106	0.49171	0.49332	0.49783	0.49364	0.49815	0.49751	0.50073	0.49493	0.49976	0.49654	0.49622	0.49493	0.49299	0.49364	0.49396	0.49622	0.49428	0.49557	0.49364	0.49686	0.49493	0.49074	0.49815	0.49557	0.49074	0.49461	0.49461	0.49428	0.49815	0.49783	0.49332	0.49203
0.49847	0.49299	0.4988	0.49944	0.49912	0.49299	0.49493	0.49267	0.49525	0.49654	0.50137	0.50008	0.49332	0.49525	0.4988	0.49654	0.49686	0.49235	0.49299	0.49493	0.49912	0.49396	0.49944	0.49751	0.50105	0.49461	0.50041	0.49783	0.49783	0.49557	0.49203	0.49428	0.49396	0.49686	0.49557	0.49654	0.4959	0.49718	0.49428	0.49171	0.49976	0.49622	0.49106	0.49525	0.49622	0.4959	0.49976	0.4988	0.49235	0.49267
0.49912	0.49299	0.49847	0.49976	0.50073	0.49267	0.4959	0.49267	0.49654	0.49686	0.50234	0.50041	0.49396	0.4959	0.49944	0.49686	0.49751	0.49332	0.49428	0.49622	0.50008	0.49525	0.50105	0.49912	0.50137	0.49686	0.50073	0.49944	0.49783	0.49751	0.49332	0.49396	0.49493	0.49783	0.49525	0.49718	0.49654	0.4988	0.49557	0.49267	0.50105	0.49751	0.49299	0.49525	0.49718	0.49686	0.5017	0.49944	0.49364	0.49299
0.50041	0.49332	0.49976	0.50073	0.50105	0.49299	0.49557	0.49428	0.49751	0.49751	0.50299	0.5017	0.49493	0.49686	0.50041	0.49783	0.49912	0.49364	0.49428	0.49686	0.50041	0.49557	0.50041	0.4988	0.50202	0.49686	0.50137	0.49976	0.49815	0.49557	0.49396	0.49461	0.49525	0.49847	0.49493	0.49718	0.49686	0.49944	0.49622	0.49299	0.50041	0.49751	0.49332	0.49557	0.49751	0.49654	0.50202	0.49912	0.49493	0.49396
0.49944	0.49525	0.50105	0.50137	0.50073	0.49364	0.49622	0.49493	0.49815	0.49847	0.50331	0.50299	0.49557	0.49815	0.50202	0.49847	0.49944	0.49428	0.49557	0.4959	0.50105	0.4959	0.50105	0.49944	0.50427	0.49783	0.50299	0.50105	0.4988	0.49654	0.49396	0.4959	0.49557	0.49944	0.49622	0.49815	0.49718	0.49976	0.49622	0.49299	0.50137	0.49815	0.49396	0.49686	0.49815	0.49751	0.50202	0.50073	0.49461	0.49364
0.50137	0.49525	0.5017	0.50234	0.50266	0.49525	0.49751	0.49557	0.4988	0.49912	0.5046	0.50266	0.49557	0.49783	0.50234	0.4988	0.49912	0.49525	0.49622	0.49718	0.5017	0.49622	0.50299	0.50073	0.5046	0.49783	0.5046	0.5017	0.49976	0.49686	0.49428	0.49622	0.49622	0.49976	0.49751	0.4988	0.49847	0.50202	0.49686	0.49364	0.50202	0.4988	0.49364	0.49783	0.4988	0.49847	0.50266	0.50234	0.49396	0.49428
0.50234	0.49622	0.50234	0.50395	0.50299	0.4959	0.49783	0.49654	0.49944	0.49944	0.50589	0.5046	0.49718	0.4988	0.50202	0.50041	0.50073	0.49557	0.4959	0.49686	0.50266	0.49718	0.50363	0.50137	0.50556	0.49847	0.50524	0.5017	0.50137	0.49783	0.49525	0.49751	0.49751	0.50105	0.49815	0.49976	0.49847	0.50202	0.49751	0.49493	0.50395	0.4988	0.49525	0.49783	0.49944	0.49815	0.50299	0.50266	0.4959	0.49557
0.50331	0.49525	0.50331	0.50395	0.50331	0.49622	0.49783	0.49622	0.50008	0.49976	0.50718	0.50556	0.49847	0.50008	0.50331	0.50105	0.50137	0.49557	0.49686	0.49783	0.50395	0.49815	0.5046	0.50395	0.50524	0.49912	0.50524	0.50331	0.50137	0.49944	0.49654	0.4988	0.49847	0.5017	0.49944	0.50137	0.49976	0.50234	0.49912	0.49557	0.50395	0.4988	0.49428	0.49847	0.50073	0.4988	0.50524	0.50266	0.49686	0.49622
0.50395	0.49622	0.50427	0.50524	0.50524	0.49654	0.49718	0.49783	0.49976	0.50137	0.50685	0.50621	0.49815	0.50008	0.50427	0.5017	0.50202	0.49654	0.49783	0.49944	0.50395	0.50008	0.5046	0.50299	0.50685	0.50105	0.50718	0.50331	0.50266	0.50073	0.49718	0.4988	0.49815	0.50331	0.49976	0.50266	0.50008	0.50331	0.4988	0.49686	0.50492	0.50041	0.49525	0.49976	0.50073	0.4988	0.50524	0.50427	0.49751	0.49751
0.50427	0.49718	0.50395	0.50621	0.50556	0.49686	0.49944	0.49783	0.5017	0.5017	0.50718	0.50589	0.49815	0.50041	0.50556	0.50202	0.50299	0.49686	0.49912	0.50008	0.5046	0.49912	0.50556	0.50363	0.50782	0.50137	0.50846	0.50395	0.50363	0.50041	0.49686	0.49944	0.49847	0.50299	0.49976	0.50202	0.50105	0.50427	0.49912	0.49751	0.50492	0.50105	0.49718	0.4988	0.50202	0.50041	0.50556	0.50492	0.49751	0.49718
0.50492	0.49686	0.50492	0.50621	0.50718	0.49718	0.49976	0.4988	0.50299	0.50266	0.50879	0.50718	0.50041	0.5017	0.50556	0.50299	0.50331	0.49912	0.49912	0.50105	0.50589	0.50041	0.50685	0.50492	0.50911	0.50299	0.50911	0.5046	0.5046	0.50234	0.49783	0.49944	0.49912	0.5046	0.50008	0.50395	0.50234	0.50556	0.49976	0.49783	0.5075	0.5017	0.49751	0.50041	0.50331	0.50073	0.50718	0.50589	0.4988	0.49783
0.50589	0.49783	0.50653	0.50685	0.50718	0.4988	0.50073	0.49783	0.50299	0.50363	0.50879	0.50846	0.50041	0.50299	0.50685	0.50395	0.5046	0.49847	0.50041	0.50137	0.50782	0.50105	0.5075	0.50621	0.50975	0.50395	0.50975	0.5046	0.50524	0.50202	0.49912	0.49944	0.50105	0.50492	0.50105	0.50395	0.50266	0.50621	0.50105	0.49815	0.50782	0.50299	0.49815	0.50041	0.50266	0.50137	0.50782	0.50556	0.49976	0.49944
0.50718	0.49944	0.50718	0.50879	0.50782	0.4988	0.50105	0.50008	0.50363	0.50492	0.51072	0.50911	0.50137	0.50331	0.50814	0.50492	0.50524	0.49944	0.50073	0.50202	0.50782	0.50266	0.50879	0.50621	0.51072	0.50363	0.51104	0.50621	0.5046	0.50202	0.50041	0.50202	0.5017	0.50524	0.50234	0.50524	0.50331	0.50653	0.50234	0.49847	0.50911	0.50363	0.49783	0.5017	0.50363	0.50234	0.5075	0.50814	0.50041	0.49976
0.50814	0.50041	0.50685	0.50879	0.50814	0.49912	0.50299	0.50073	0.50492	0.50427	0.51136	0.50943	0.50105	0.50395	0.50846	0.50524	0.50589	0.49976	0.50073	0.50266	0.50814	0.50234	0.50911	0.50814	0.51136	0.50427	0.51265	0.5075	0.50653	0.50395	0.49976	0.50299	0.50266	0.50589	0.50266	0.50556	0.50395	0.5075	0.50299	0.49912	0.50975	0.5046	0.49847	0.50234	0.50524	0.50299	0.51008	0.50911	0.50073	0.50041
0.50879	0.50105	0.50814	0.50911	0.5104	0.49944	0.50331	0.50137	0.5046	0.50589	0.51298	0.51072	0.50331	0.50556	0.50943	0.50685	0.50653	0.50137	0.50299	0.50363	0.50879	0.50363	0.51136	0.50814	0.51233	0.50589	0.5133	0.50814	0.50814	0.50492	0.50105	0.50331	0.50266	0.50718	0.50427	0.50718	0.50556	0.50943	0.50363	0.50008	0.5104	0.5046	0.50008	0.50234	0.50524	0.50395	0.51169	0.5104	0.50073	0.50137
0.5104	0.50073	0.50975	0.50975	0.51136	0.50073	0.50363	0.5017	0.50589	0.50685	0.5133	0.51265	0.50395	0.50685	0.5104	0.5075	0.50814	0.50202	0.50266	0.50395	0.5104	0.50524	0.50975	0.5104	0.5133	0.5075	0.5133	0.50943	0.50943	0.5046	0.50234	0.50395	0.5046	0.50911	0.5046	0.5075	0.50621	0.51008	0.50589	0.50073	0.51201	0.50492	0.49944	0.50427	0.5075	0.50427	0.51233	0.51008	0.50363	0.5017
0.51136	0.50234	0.51072	0.51136	0.51233	0.50137	0.5046	0.50299	0.50621	0.50879	0.51427	0.5133	0.50395	0.50718	0.51233	0.50879	0.50911	0.50202	0.50363	0.50524	0.5104	0.50524	0.51201	0.5104	0.51491	0.50782	0.51555	0.5104	0.50879	0.50524	0.50266	0.50524	0.5046	0.50943	0.50556	0.50879	0.50556	0.51104	0.50524	0.5017	0.51265	0.50589	0.50105	0.50492	0.50814	0.50621	0.51298	0.51136	0.50299	0.50234
0.51072	0.50331	0.51201	0.51233	0.51427	0.5017	0.50589	0.50395	0.50846	0.50846	0.51459	0.51427	0.50556	0.50718	0.51298	0.50911	0.50975	0.50331	0.5046	0.50589	0.51233	0.50621	0.5133	0.51169	0.51555	0.50846	0.51684	0.51072	0.51072	0.50653	0.50299	0.50524	0.50492	0.50846	0.50621	0.5104	0.50782	0.51298	0.50621	0.50266	0.51427	0.50814	0.50202	0.50621	0.50814	0.50653	0.5133	0.51265	0.50363	0.50234
0.51265	0.50331	0.51362	0.5133	0.51394	0.50331	0.50621	0.5046	0.50943	0.50975	0.51652	0.51523	0.50556	0.51008	0.51298	0.51104	0.5104	0.50427	0.50492	0.50653	0.51362	0.5075	0.51459	0.51265	0.51588	0.51008	0.51781	0.51169	0.5133	0.50718	0.50331	0.50621	0.50524	0.50975	0.50621	0.51136	0.50911	0.51427	0.50621	0.50266	0.51523	0.50846	0.50299	0.50589	0.5104	0.50653	0.51555	0.51394	0.50427	0.50363
0.5133	0.50395	0.51459	0.51394	0.51523	0.50492	0.50814	0.50556	0.50943	0.51104	0.51749	0.51684	0.5075	0.51008	0.51394	0.51169	0.51201	0.50363	0.50685	0.50685	0.51265	0.50846	0.51491	0.51394	0.51717	0.51072	0.51781	0.51233	0.5133	0.50814	0.50427	0.50685	0.5075	0.51298	0.50814	0.51233	0.50911	0.51394	0.50685	0.50299	0.51588	0.50879	0.50299	0.5075	0.51008	0.50685	0.5162	0.51459	0.50524	0.50492
0.51427	0.50589	0.51491	0.51555	0.51588	0.50492	0.50814	0.50653	0.5104	0.51169	0.51974	0.51749	0.50846	0.51136	0.51459	0.51201	0.51362	0.50524	0.50621	0.50814	0.51362	0.50911	0.51652	0.51459	0.51878	0.51104	0.51974	0.51362	0.51427	0.50879	0.50556	0.50911	0.50846	0.51394	0.50879	0.5133	0.51008	0.51523	0.50911	0.50363	0.51749	0.51104	0.50299	0.50879	0.51169	0.50879	0.51717	0.51555	0.50653	0.50492
0.51588	0.50718	0.51491	0.51717	0.51781	0.50492	0.50975	0.5075	0.51233	0.5133	0.52007	0.51878	0.50911	0.51136	0.5162	0.5133	0.51298	0.50621	0.50814	0.51008	0.51523	0.50975	0.51813	0.5162	0.52103	0.51298	0.52168	0.51459	0.51491	0.50943	0.50653	0.50879	0.50911	0.51362	0.50911	0.51394	0.51201	0.5162	0.50911	0.50556	0.51845	0.51104	0.50427	0.5104	0.51298	0.51008	0.5191	0.51781	0.50653	0.50685
0.51684	0.50685	0.51652	0.51878	0.5191	0.50621	0.51072	0.50718	0.51265	0.51362	0.52071	0.52007	0.50943	0.51298	0.51684	0.51362	0.51523	0.50782	0.50911	0.51104	0.51717	0.51104	0.51813	0.51717	0.52168	0.51427	0.52264	0.51588	0.5162	0.51201	0.50814	0.51072	0.50943	0.51459	0.50975	0.5162	0.51265	0.51781	0.5104	0.50718	0.52007	0.51201	0.50492	0.5104	0.51427	0.51136	0.52007	0.51845	0.50814	0.50814
0.51813	0.5075	0.5191	0.5191	0.52039	0.50718	0.51136	0.50911	0.51427	0.51523	0.522	0.52264	0.51104	0.51459	0.52007	0.51459	0.51652	0.50814	0.5104	0.51169	0.51781	0.51201	0.51878	0.51845	0.52297	0.5162	0.522	0.5162	0.51652	0.51265	0.50911	0.51169	0.50975	0.5162	0.51136	0.51684	0.51362	0.51813	0.51169	0.50653	0.52039	0.51362	0.50556	0.51169	0.51459	0.51104	0.52136	0.51813	0.51008	0.50782
0.52039	0.50943	0.52007	0.52168	0.52039	0.50814	0.51201	0.51104	0.51362	0.51523	0.52264	0.52329	0.51136	0.51491	0.52103	0.51555	0.51588	0.50911	0.51104	0.51233	0.5191	0.51265	0.51974	0.51813	0.52426	0.5162	0.52522	0.51781	0.51845	0.5133	0.50911	0.5133	0.51201	0.51555	0.5133	0.51813	0.51523	0.51974	0.51201	0.50685	0.52168	0.51523	0.5075	0.51298	0.51555	0.51362	0.52103	0.51974	0.5104	0.50879
0.52007	0.50943	0.52103	0.52329	0.52232	0.50846	0.51362	0.51169	0.51555	0.51588	0.5249	0.52522	0.5133	0.51555	0.52136	0.51684	0.51717	0.51104	0.51233	0.51362	0.52039	0.51427	0.522	0.51974	0.52651	0.51588	0.52651	0.51942	0.52039	0.51362	0.51008	0.51298	0.51298	0.51813	0.5133	0.51878	0.51491	0.52168	0.51265	0.50814	0.52458	0.51588	0.50911	0.5133	0.51781	0.51491	0.52232	0.52168	0.51136	0.50943
0.52232	0.5104	0.52232	0.52264	0.52329	0.51008	0.51394	0.51233	0.51684	0.51781	0.52619	0.52555	0.51362	0.51684	0.52264	0.51845	0.5191	0.51104	0.51201	0.51523	0.52136	0.51555	0.52329	0.522	0.52651	0.51781	0.52716	0.52039	0.52232	0.51523	0.51169	0.51394	0.51459	0.51974	0.51362	0.52103	0.51652	0.52264	0.51491	0.51008	0.52555	0.51555	0.50943	0.51394	0.51942	0.51523	0.52522	0.52264	0.51201	0.51104
0.52297	0.51169	0.52361	0.52522	0.52522	0.5104	0.51588	0.5133	0.51813	0.52007	0.52716	0.52748	0.51555	0.51845	0.52361	0.51974	0.52103	0.51169	0.5133	0.51459	0.52329	0.51717	0.52329	0.52329	0.52845	0.5191	0.52877	0.52136	0.52168	0.5162	0.5133	0.5162	0.51588	0.52071	0.51555	0.52232	0.51781	0.52329	0.51555	0.51169	0.52555	0.51652	0.51008	0.51459	0.51974	0.5162	0.52555	0.52361	0.5133	0.51233
0.52426	0.51265	0.52522	0.52651	0.52619	0.51072	0.51684	0.51491	0.51845	0.52168	0.52941	0.52845	0.51523	0.51878	0.52651	0.52039	0.522	0.51298	0.51523	0.51652	0.52329	0.51717	0.52522	0.52361	0.53006	0.52039	0.53135	0.52264	0.52361	0.51717	0.51265	0.51717	0.51717	0.52297	0.51684	0.52168	0.51942	0.52555	0.51555	0.51169	0.52812	0.51813	0.51008	0.51749	0.52103	0.51845	0.52651	0.52522	0.51427	0.51298
0.52426	0.51298	0.52683	0.52748	0.52845	0.51169	0.51781	0.51427	0.52168	0.52168	0.5307	0.53006	0.51652	0.52071	0.52716	0.52232	0.52264	0.51491	0.51588	0.51845	0.52522	0.51845	0.52651	0.52555	0.53102	0.52168	0.53231	0.52393	0.52458	0.51845	0.51427	0.51781	0.51813	0.52232	0.51813	0.52426	0.52136	0.52683	0.5162	0.51298	0.53006	0.52071	0.51201	0.51749	0.52232	0.5191	0.52877	0.52716	0.51523	0.51459
0.52748	0.51394	0.52748	0.52877	0.5307	0.51298	0.51942	0.51555	0.52103	0.52329	0.53199	0.53231	0.51974	0.52264	0.5278	0.52361	0.52426	0.51523	0.51717	0.52007	0.52619	0.52007	0.52748	0.52683	0.53264	0.52426	0.53231	0.52458	0.52683	0.51974	0.51523	0.51813	0.5191	0.52426	0.51781	0.5249	0.52168	0.52845	0.51781	0.51427	0.52973	0.52136	0.5133	0.51878	0.52393	0.52007	0.53038	0.52845	0.51684	0.51523
0.52812	0.51588	0.5307	0.53038	0.53102	0.51394	0.51974	0.51717	0.522	0.5249	0.53296	0.53425	0.51974	0.52297	0.53038	0.52393	0.52587	0.51555	0.51749	0.52007	0.52748	0.52071	0.52941	0.52909	0.53457	0.52458	0.53554	0.52555	0.52877	0.52103	0.51749	0.52071	0.52039	0.52587	0.52039	0.52651	0.52232	0.52973	0.51942	0.51523	0.53264	0.522	0.51427	0.52007	0.52426	0.52103	0.53231	0.52973	0.51813	0.51555
0.53038	0.51652	0.53199	0.53199	0.53231	0.51555	0.52136	0.51974	0.52329	0.52555	0.53521	0.53586	0.52007	0.52426	0.53231	0.52458	0.52619	0.51652	0.52007	0.52136	0.52909	0.52232	0.53231	0.53006	0.53715	0.52522	0.53747	0.52683	0.52909	0.52103	0.5162	0.52136	0.52168	0.52651	0.52103	0.52812	0.52426	0.53135	0.52136	0.51555	0.53425	0.52361	0.51491	0.52103	0.52522	0.52297	0.53328	0.53167	0.5191	0.51684
0.53167	0.51781	0.53328	0.53425	0.53457	0.51588	0.52264	0.52007	0.52587	0.5278	0.53682	0.53715	0.522	0.52522	0.53328	0.52683	0.52845	0.5191	0.52103	0.52329	0.53038	0.52361	0.5336	0.53264	0.53844	0.52716	0.53908	0.52941	0.53102	0.52426	0.51845	0.522	0.52297	0.52845	0.52232	0.53006	0.52587	0.53328	0.52232	0.51717	0.53618	0.52458	0.51588	0.52264	0.5278	0.52361	0.53554	0.53296	0.52007	0.51717
0.53425	0.51813	0.53457	0.53457	0.53618	0.51717	0.52458	0.52168	0.52716	0.52941	0.5394	0.53876	0.52361	0.52748	0.5336	0.52748	0.5307	0.52039	0.52232	0.52393	0.53167	0.52587	0.53425	0.53489	0.54005	0.52941	0.54069	0.52941	0.53264	0.52522	0.52071	0.52393	0.52361	0.53102	0.52393	0.53102	0.52683	0.53521	0.5249	0.51878	0.53715	0.52619	0.51652	0.52361	0.52909	0.52522	0.53779	0.53489	0.52136	0.51942
0.53554	0.52007	0.5365	0.53747	0.53715	0.51749	0.5249	0.52264	0.5278	0.53102	0.54101	0.54198	0.52555	0.52909	0.53554	0.52973	0.53135	0.52071	0.52329	0.52555	0.53392	0.52748	0.53457	0.53457	0.54069	0.53167	0.54198	0.53167	0.53264	0.52651	0.52168	0.52522	0.52522	0.53264	0.52522	0.53264	0.52812	0.53747	0.52458	0.52007	0.53973	0.52683	0.51781	0.52587	0.52973	0.52651	0.53811	0.53521	0.52232	0.52071
0.53747	0.52168	0.53747	0.53908	0.53908	0.51878	0.52619	0.52522	0.53006	0.53296	0.5423	0.54295	0.52619	0.52973	0.53844	0.53135	0.53328	0.52329	0.5249	0.52748	0.53392	0.52845	0.53682	0.53586	0.54391	0.53296	0.54553	0.53328	0.53554	0.52619	0.52232	0.52748	0.52716	0.53392	0.52716	0.5336	0.53006	0.5394	0.52555	0.52007	0.54005	0.52877	0.51878	0.52683	0.53167	0.52845	0.54005	0.53779	0.52361	0.52071
0.53908	0.52136	0.54005	0.54134	0.54166	0.51974	0.52941	0.52555	0.53199	0.53425	0.54295	0.54456	0.5278	0.53167	0.54005	0.53264	0.5336	0.52426	0.52619	0.52941	0.53586	0.53038	0.5394	0.53747	0.54585	0.53489	0.54746	0.53425	0.53779	0.52845	0.52393	0.52812	0.52845	0.53554	0.5278	0.53618	0.53199	0.54069	0.52748	0.52168	0.54327	0.5307	0.52136	0.52845	0.53328	0.53006	0.54263	0.5394	0.5249	0.52297
0.54166	0.52329	0.54198	0.54263	0.54327	0.52168	0.52973	0.52716	0.53328	0.53586	0.54617	0.54649	0.53038	0.53457	0.54198	0.53457	0.53618	0.52555	0.52651	0.52909	0.53779	0.53231	0.54134	0.53973	0.54778	0.5365	0.54972	0.53618	0.53973	0.5307	0.52619	0.52909	0.5307	0.53747	0.52812	0.53779	0.5336	0.5423	0.52973	0.52297	0.54649	0.53199	0.52264	0.52941	0.53521	0.53167	0.5452	0.54166	0.52651	0.52393
0.54327	0.52555	0.54424	0.54553	0.54585	0.52297	0.53199	0.5278	0.53392	0.53779	0.54843	0.54939	0.53167	0.53554	0.54424	0.53682	0.53908	0.52748	0.52877	0.53038	0.54005	0.53392	0.54327	0.54166	0.55036	0.53747	0.55133	0.53908	0.54101	0.53199	0.52683	0.53167	0.53328	0.5394	0.53102	0.54037	0.53392	0.54456	0.53006	0.52458	0.54778	0.5336	0.52329	0.53102	0.53586	0.53231	0.54617	0.54327	0.5278	0.52619
0.54553	0.52651	0.54617	0.5481	0.5481	0.52426	0.5336	0.53006	0.53682	0.53876	0.55133	0.55197	0.53231	0.53715	0.54682	0.53779	0.54005	0.52845	0.53102	0.53264	0.54166	0.53425	0.54488	0.54424	0.55294	0.5394	0.55455	0.54101	0.54166	0.5336	0.52909	0.53392	0.53425	0.54166	0.53231	0.54134	0.5365	0.54714	0.53231	0.52555	0.54939	0.53521	0.52361	0.53328	0.53844	0.53489	0.54907	0.54682	0.52941	0.52683
0.54682	0.52877	0.54778	0.54972	0.55068	0.52522	0.53521	0.53135	0.53779	0.53973	0.55423	0.55326	0.53521	0.53876	0.54843	0.53908	0.54198	0.53038	0.53264	0.53425	0.54295	0.5365	0.54746	0.54617	0.55519	0.54198	0.55681	0.54263	0.54553	0.53554	0.52973	0.53457	0.53457	0.5423	0.53392	0.54359	0.53811	0.55004	0.5336	0.52716	0.55229	0.53618	0.52555	0.53489	0.54069	0.53682	0.54972	0.54875	0.53038	0.52877
0.55068	0.52909	0.55068	0.55165	0.55326	0.52619	0.53779	0.53199	0.5394	0.54391	0.55648	0.55616	0.53618	0.54069	0.55004	0.54198	0.54295	0.53167	0.53328	0.53554	0.54617	0.53908	0.54972	0.54843	0.55681	0.54424	0.55842	0.54424	0.54746	0.5365	0.53199	0.53618	0.53715	0.54617	0.53586	0.54649	0.54037	0.55229	0.53586	0.52909	0.55391	0.53715	0.52716	0.53554	0.5423	0.53844	0.55326	0.54972	0.53167	0.53038
0.55165	0.53038	0.55326	0.55391	0.55455	0.52909	0.53811	0.53392	0.54101	0.54682	0.55842	0.55906	0.53844	0.54327	0.55294	0.54295	0.54585	0.53231	0.53618	0.53779	0.54714	0.54069	0.55197	0.54939	0.55906	0.54649	0.56228	0.54617	0.54843	0.53876	0.53425	0.53844	0.54005	0.54778	0.53715	0.54875	0.54198	0.55326	0.53747	0.53038	0.55584	0.53973	0.52877	0.53876	0.54456	0.53973	0.55519	0.55262	0.53264	0.53167
0.55391	0.53296	0.55519	0.55745	0.55648	0.52909	0.54037	0.53618	0.54295	0.54746	0.561	0.56067	0.53973	0.54456	0.55423	0.5452	0.54682	0.53425	0.53779	0.53973	0.54972	0.54263	0.55391	0.55229	0.56293	0.54746	0.56519	0.54907	0.55165	0.5394	0.53425	0.54005	0.54037	0.54939	0.5394	0.55068	0.54391	0.55616	0.53844	0.53102	0.55938	0.54263	0.53038	0.53908	0.54617	0.5423	0.55745	0.55423	0.53425	0.53296
0.55616	0.53392	0.55681	0.55971	0.55906	0.53135	0.54263	0.53747	0.54682	0.54972	0.5639	0.56357	0.54198	0.54746	0.55648	0.54682	0.55036	0.53715	0.53908	0.54005	0.55229	0.54424	0.55584	0.55552	0.56454	0.54939	0.56583	0.55101	0.55423	0.54327	0.53747	0.54166	0.54327	0.55229	0.54134	0.55294	0.54649	0.55874	0.54037	0.53264	0.56164	0.54424	0.53167	0.54037	0.54907	0.54327	0.56067	0.5581	0.5365	0.53554
0.56003	0.53618	0.55938	0.56164	0.56164	0.53328	0.54391	0.53908	0.54778	0.55262	0.56583	0.56615	0.54391	0.55004	0.55906	0.54972	0.55294	0.53844	0.53973	0.5423	0.55455	0.54714	0.55842	0.55777	0.56712	0.55262	0.56873	0.55229	0.55616	0.54456	0.53876	0.54391	0.54585	0.55455	0.54327	0.55616	0.54778	0.56035	0.54391	0.53554	0.56454	0.54649	0.53264	0.54295	0.55101	0.54553	0.56325	0.56003	0.53973	0.53811
0.56164	0.53811	0.56228	0.56422	0.56357	0.53457	0.54617	0.54069	0.54972	0.55487	0.56873	0.56873	0.54585	0.55133	0.56164	0.55229	0.55487	0.53973	0.54263	0.5452	0.55552	0.54843	0.56196	0.55971	0.57034	0.55519	0.57195	0.55552	0.55842	0.54617	0.54037	0.54682	0.5481	0.55648	0.54488	0.55745	0.55101	0.56325	0.54456	0.53747	0.56583	0.54843	0.53425	0.54553	0.55294	0.54778	0.56583	0.56228	0.54069	0.53973
0.56454	0.54005	0.56486	0.5668	0.56712	0.53618	0.54907	0.54359	0.55165	0.55648	0.57163	0.57066	0.54746	0.55487	0.56486	0.55358	0.55648	0.54166	0.5452	0.54778	0.5581	0.55165	0.56357	0.56164	0.57389	0.55713	0.5755	0.5581	0.561	0.54843	0.54198	0.54875	0.54972	0.55842	0.5481	0.56035	0.55294	0.56647	0.54682	0.53908	0.56873	0.55101	0.53521	0.5481	0.55552	0.55068	0.56776	0.56454	0.5423	0.54134
0.56647	0.54166	0.5668	0.56873	0.57002	0.53747	0.55197	0.54585	0.55552	0.55906	0.57453	0.57453	0.54972	0.55713	0.56744	0.55584	0.55938	0.54424	0.5481	0.54972	0.56067	0.55358	0.56712	0.56454	0.57614	0.56067	0.57937	0.56067	0.56325	0.55101	0.54585	0.55036	0.55229	0.56164	0.54939	0.56261	0.55681	0.56938	0.54843	0.54101	0.57195	0.55294	0.53844	0.54939	0.55745	0.55391	0.57163	0.56647	0.54295	0.54295
0.56938	0.54391	0.57066	0.57195	0.5726	0.5394	0.55358	0.54778	0.55681	0.56325	0.57775	0.57711	0.55229	0.55971	0.57002	0.55874	0.56228	0.54617	0.54843	0.55101	0.56357	0.55616	0.5697	0.5668	0.57872	0.56293	0.58194	0.56261	0.56583	0.55326	0.54778	0.55229	0.55487	0.56357	0.55133	0.56647	0.55777	0.57195	0.55101	0.54295	0.57518	0.55487	0.54037	0.55068	0.55938	0.55519	0.57485	0.57002	0.54553	0.54553
0.57195	0.54649	0.57324	0.5755	0.57614	0.54198	0.55519	0.54939	0.55874	0.56422	0.58098	0.58098	0.55616	0.56261	0.57356	0.56067	0.56519	0.5481	0.55197	0.55294	0.56519	0.55874	0.57163	0.57099	0.58291	0.56486	0.58517	0.56551	0.56809	0.55455	0.55004	0.55584	0.55745	0.56647	0.55391	0.5697	0.56003	0.57389	0.55455	0.54424	0.5784	0.5581	0.5423	0.55391	0.56196	0.55777	0.57679	0.57324	0.54907	0.54714
0.57485	0.54843	0.57582	0.5784	0.57937	0.54295	0.55874	0.55229	0.56196	0.5668	0.58452	0.5842	0.55713	0.56519	0.57647	0.56357	0.56615	0.55101	0.55326	0.55616	0.56873	0.56228	0.57582	0.57389	0.58581	0.56841	0.58839	0.56841	0.57163	0.55713	0.55165	0.55713	0.55971	0.5697	0.55648	0.57163	0.56293	0.57743	0.55519	0.54649	0.58098	0.56035	0.54327	0.55745	0.5639	0.55938	0.58001	0.57647	0.55004	0.54907
0.57904	0.55004	0.57872	0.58162	0.58259	0.54585	0.56035	0.55423	0.56422	0.56905	0.58807	0.58678	0.55971	0.56712	0.57872	0.56551	0.57002	0.55391	0.55616	0.55842	0.57195	0.56422	0.57808	0.57647	0.58839	0.57099	0.59161	0.5697	0.57518	0.55938	0.55391	0.56003	0.56196	0.57195	0.55777	0.57518	0.56583	0.58098	0.55777	0.54907	0.58484	0.56293	0.54585	0.55971	0.56776	0.56261	0.58291	0.5784	0.55294	0.55133
0.58098	0.55229	0.58323	0.58452	0.58581	0.54714	0.56357	0.55745	0.56583	0.5726	0.59032	0.59032	0.56261	0.57066	0.58194	0.56938	0.57324	0.55519	0.55842	0.56132	0.57389	0.56647	0.58033	0.57904	0.59065	0.57389	0.59484	0.57324	0.57775	0.56293	0.55648	0.56228	0.56583	0.57582	0.56003	0.57937	0.56776	0.58388	0.561	0.55229	0.58774	0.56454	0.54746	0.56196	0.57002	0.56422	0.58646	0.5813	0.55552	0.55358
0.58452	0.55487	0.58517	0.58774	0.58903	0.54907	0.56519	0.55971	0.56905	0.57582	0.59355	0.5929	0.56583	0.57356	0.58452	0.57163	0.57614	0.5581	0.56035	0.56261	0.5755	0.57034	0.58356	0.58162	0.59516	0.57743	0.59806	0.57647	0.58033	0.56454	0.55906	0.56551	0.56873	0.57872	0.56357	0.58098	0.57066	0.58678	0.56325	0.55391	0.59065	0.56776	0.54939	0.5639	0.57389	0.56809	0.58968	0.58323	0.55777	0.55681
0.58774	0.55616	0.58807	0.59161	0.59226	0.55165	0.56905	0.56132	0.57292	0.5784	0.59677	0.59677	0.56809	0.57679	0.58807	0.57453	0.57872	0.56035	0.56293	0.56583	0.57872	0.57228	0.58774	0.58388	0.59967	0.57937	0.60225	0.57969	0.58291	0.56712	0.561	0.56712	0.57002	0.58065	0.56615	0.58388	0.57389	0.59	0.56551	0.55648	0.59516	0.57163	0.55165	0.56647	0.57711	0.57131	0.5929	0.58678	0.55938	0.55777
0.59129	0.5581	0.59226	0.59516	0.5958	0.55358	0.57131	0.5639	0.57679	0.5813	0.60096	0.60096	0.57131	0.57937	0.59129	0.57679	0.5813	0.56357	0.56486	0.56873	0.58259	0.57518	0.59032	0.58903	0.60321	0.58323	0.60547	0.58259	0.58646	0.57034	0.5639	0.5697	0.57356	0.58356	0.56873	0.5871	0.57743	0.59322	0.56776	0.55906	0.59967	0.57518	0.55519	0.56873	0.57872	0.57421	0.59548	0.59065	0.56196	0.561
0.59516	0.56164	0.5958	0.59806	0.5987	0.55616	0.57356	0.56712	0.57937	0.58484	0.60515	0.60515	0.57389	0.58323	0.59484	0.58098	0.58646	0.56551	0.56776	0.57099	0.58581	0.57808	0.59355	0.59161	0.60676	0.5871	0.60902	0.58581	0.59032	0.57356	0.5668	0.57292	0.57743	0.58774	0.57131	0.59129	0.58001	0.59709	0.57163	0.56196	0.60289	0.57775	0.55681	0.57195	0.58194	0.57775	0.59999	0.59419	0.56615	0.56454
0.59838	0.56454	0.59935	0.60225	0.60225	0.5581	0.57711	0.5697	0.5813	0.58839	0.60902	0.60837	0.57647	0.58678	0.5987	0.58356	0.58871	0.56873	0.57163	0.57453	0.58903	0.58033	0.59741	0.59451	0.61063	0.58903	0.61321	0.58936	0.59322	0.57614	0.57002	0.57711	0.58065	0.58968	0.57647	0.59548	0.58291	0.60064	0.57518	0.56422	0.60644	0.5813	0.55874	0.57614	0.58452	0.58001	0.60289	0.59806	0.56841	0.56615
0.60096	0.56712	0.60354	0.60644	0.60547	0.56003	0.5784	0.57324	0.58484	0.59129	0.61256	0.61127	0.58001	0.58807	0.6016	0.58581	0.59065	0.57195	0.57518	0.57743	0.59226	0.5842	0.6016	0.59838	0.61449	0.59161	0.61804	0.59355	0.59774	0.57872	0.57228	0.57969	0.58323	0.59355	0.57904	0.59838	0.58581	0.6045	0.57808	0.56615	0.6103	0.58388	0.56164	0.57872	0.58807	0.5842	0.6074	0.60193	0.57002	0.56841
0.60515	0.56905	0.60773	0.60934	0.60998	0.56228	0.58227	0.5755	0.5871	0.59484	0.61675	0.61611	0.58388	0.59193	0.60611	0.58936	0.59419	0.57518	0.57743	0.58033	0.59612	0.58774	0.60611	0.60321	0.61804	0.5958	0.62191	0.59612	0.6016	0.58194	0.5755	0.58162	0.58549	0.59774	0.58162	0.60354	0.59	0.60902	0.5813	0.57099	0.61417	0.58646	0.56422	0.58033	0.59322	0.58742	0.61127	0.60611	0.57292	0.57163
0.60902	0.57228	0.61192	0.61417	0.61417	0.56615	0.58452	0.57775	0.59129	0.5987	0.62126	0.62062	0.58871	0.59709	0.6103	0.59419	0.59902	0.57872	0.57904	0.58291	0.5987	0.59097	0.60773	0.60644	0.62287	0.60064	0.62513	0.59902	0.60515	0.58484	0.58001	0.5842	0.58968	0.6016	0.58452	0.60676	0.59355	0.61224	0.5842	0.57292	0.61836	0.58968	0.56712	0.58323	0.5958	0.58968	0.61514	0.60869	0.57582	0.57453
0.61385	0.57582	0.61514	0.61707	0.61868	0.56938	0.58807	0.58162	0.59451	0.60289	0.62384	0.62481	0.59161	0.59999	0.61417	0.59677	0.60354	0.58194	0.58323	0.58742	0.60321	0.59484	0.61224	0.60902	0.62674	0.60321	0.63061	0.60225	0.60805	0.58774	0.58323	0.58871	0.59387	0.60483	0.58774	0.60998	0.59741	0.61675	0.58613	0.57614	0.62223	0.59387	0.56938	0.58774	0.59967	0.59387	0.61836	0.61321	0.57904	0.57679
0.61739	0.57808	0.61933	0.62191	0.62223	0.57228	0.59193	0.5842	0.59902	0.60579	0.62867	0.62867	0.59387	0.60354	0.61772	0.59999	0.60676	0.58484	0.58549	0.58936	0.60676	0.59645	0.61514	0.61385	0.63125	0.60773	0.63415	0.60644	0.61192	0.59161	0.58613	0.59161	0.59612	0.60902	0.59161	0.61385	0.6016	0.62094	0.58968	0.57808	0.62674	0.59806	0.57324	0.59226	0.60386	0.5987	0.62191	0.61739	0.58259	0.57969
0.62126	0.58001	0.62287	0.62416	0.62545	0.57324	0.59516	0.58839	0.60193	0.60934	0.63319	0.63319	0.59838	0.60805	0.62062	0.60386	0.60966	0.5871	0.58968	0.59322	0.61095	0.60128	0.61901	0.61739	0.63512	0.61095	0.63867	0.60966	0.61707	0.5958	0.58903	0.59419	0.60096	0.61321	0.59516	0.61901	0.60418	0.62513	0.59355	0.58194	0.63093	0.60193	0.57614	0.59612	0.60708	0.60193	0.62771	0.62062	0.58452	0.58388
0.62545	0.5842	0.62771	0.629	0.63029	0.57614	0.5987	0.59161	0.60515	0.61353	0.6377	0.6377	0.60096	0.61224	0.62416	0.60837	0.61514	0.59065	0.59258	0.59612	0.61385	0.60547	0.62384	0.62223	0.63931	0.61482	0.64318	0.61417	0.61965	0.59967	0.59226	0.59967	0.60483	0.61739	0.59902	0.62352	0.60773	0.629	0.59902	0.58484	0.63576	0.60418	0.5784	0.59902	0.61224	0.6045	0.63157	0.62416	0.58968	0.5871
0.63029	0.58774	0.63093	0.63415	0.63383	0.57872	0.6016	0.59484	0.60837	0.61804	0.64221	0.64124	0.60483	0.61546	0.62932	0.61159	0.61901	0.5958	0.59677	0.60064	0.61675	0.60773	0.629	0.6261	0.64479	0.61836	0.64769	0.61901	0.62384	0.60225	0.59612	0.60321	0.60837	0.62191	0.60257	0.62674	0.61192	0.63286	0.60193	0.58774	0.64124	0.60837	0.58098	0.60354	0.61578	0.60869	0.63705	0.62835	0.59193	0.59
0.6348	0.59065	0.63512	0.63995	0.63963	0.58098	0.60515	0.59902	0.61321	0.62126	0.64737	0.64608	0.60869	0.61868	0.63383	0.61514	0.62255	0.5987	0.59999	0.6045	0.6203	0.61288	0.63319	0.63029	0.64994	0.6232	0.65349	0.6232	0.62771	0.60579	0.59902	0.60515	0.61256	0.62416	0.60579	0.63029	0.61739	0.63867	0.60515	0.59258	0.64576	0.61224	0.58517	0.60676	0.6203	0.61321	0.64092	0.63351	0.59612	0.59387
0.63931	0.59451	0.6406	0.64382	0.64479	0.58517	0.60934	0.60193	0.61707	0.62513	0.65252	0.65188	0.61385	0.62352	0.63867	0.61804	0.62642	0.60257	0.60321	0.60869	0.62642	0.61611	0.63705	0.63576	0.65381	0.62674	0.65768	0.62642	0.63254	0.60966	0.6045	0.60902	0.61611	0.62932	0.60998	0.63544	0.62158	0.64447	0.60902	0.59709	0.65091	0.61675	0.58903	0.6103	0.62416	0.61707	0.64543	0.63802	0.5987	0.59709
0.64414	0.59806	0.64511	0.64833	0.64866	0.58871	0.61353	0.60579	0.6203	0.62932	0.65768	0.65704	0.61836	0.629	0.6435	0.62223	0.63157	0.60611	0.60676	0.61159	0.63093	0.61997	0.64124	0.64028	0.65961	0.63125	0.66251	0.63093	0.63834	0.61417	0.6074	0.61417	0.62094	0.63319	0.61417	0.64092	0.62384	0.64833	0.61321	0.60031	0.65446	0.6203	0.5929	0.61611	0.62739	0.62223	0.65059	0.64285	0.60386	0.59999
0.64866	0.60225	0.65059	0.65381	0.65285	0.59258	0.61675	0.60998	0.62513	0.63351	0.66058	0.66219	0.62094	0.6319	0.64704	0.62674	0.63512	0.60998	0.61192	0.61611	0.63512	0.62448	0.64672	0.64447	0.66413	0.63448	0.66767	0.63576	0.64189	0.61643	0.61192	0.61868	0.62416	0.63738	0.61933	0.64608	0.62932	0.6522	0.61836	0.60418	0.65994	0.62448	0.59484	0.61868	0.63125	0.62642	0.65413	0.64737	0.60676	0.60321
0.65317	0.60611	0.65478	0.65704	0.65736	0.5958	0.62126	0.61353	0.62867	0.63899	0.66767	0.66606	0.62545	0.63609	0.65188	0.63093	0.63834	0.61417	0.61643	0.61965	0.63995	0.62867	0.65091	0.64898	0.66896	0.63931	0.6725	0.64092	0.64769	0.62094	0.61546	0.62223	0.62867	0.64253	0.62287	0.65123	0.63351	0.658	0.62191	0.60805	0.66509	0.629	0.59999	0.62287	0.63705	0.63029	0.65865	0.65252	0.6103	0.60708
0.65897	0.60837	0.66026	0.66155	0.6638	0.59935	0.62513	0.61707	0.63286	0.64382	0.67283	0.67154	0.63061	0.63995	0.65736	0.63544	0.64382	0.61836	0.61965	0.62352	0.64447	0.63383	0.6551	0.65381	0.67412	0.64382	0.67798	0.64511	0.65285	0.62545	0.6203	0.6261	0.63448	0.64833	0.6261	0.65607	0.63673	0.66316	0.62642	0.61224	0.66896	0.6319	0.60289	0.62577	0.64318	0.63383	0.66541	0.65639	0.61449	0.61159
0.66574	0.61321	0.66541	0.66831	0.66767	0.60354	0.62803	0.62094	0.63802	0.64898	0.67766	0.67637	0.63448	0.64543	0.66251	0.64221	0.64962	0.62255	0.62287	0.62803	0.64866	0.63834	0.66026	0.65897	0.67927	0.64898	0.6825	0.64962	0.65639	0.629	0.62416	0.63093	0.63995	0.65349	0.62996	0.6609	0.64221	0.66767	0.63029	0.61707	0.67476	0.63673	0.60611	0.63125	0.64737	0.63834	0.66928	0.66058	0.61933	0.61675
0.67089	0.61707	0.67025	0.6725	0.6725	0.60579	0.63383	0.62577	0.64285	0.65349	0.68282	0.68185	0.63834	0.64994	0.66703	0.64608	0.65349	0.62577	0.62706	0.63254	0.65252	0.64189	0.66541	0.66348	0.68475	0.65381	0.68797	0.6551	0.66026	0.63319	0.62771	0.63512	0.64382	0.65704	0.63512	0.66509	0.64704	0.67186	0.63319	0.6203	0.67959	0.64285	0.60998	0.63738	0.65188	0.64382	0.6754	0.66606	0.6232	0.61997
0.67637	0.61997	0.67476	0.67831	0.67798	0.6103	0.63802	0.629	0.64866	0.65736	0.68733	0.68765	0.64318	0.65575	0.67122	0.6493	0.65994	0.62996	0.63222	0.6377	0.65832	0.6464	0.67057	0.66831	0.68926	0.65961	0.69345	0.66026	0.66606	0.63834	0.63157	0.64028	0.64769	0.66251	0.63931	0.66993	0.65285	0.67798	0.63802	0.62416	0.68668	0.64833	0.61482	0.64253	0.65704	0.64962	0.68088	0.67218	0.62739	0.62416
0.68121	0.62416	0.68024	0.68217	0.68346	0.61353	0.64318	0.63383	0.65285	0.66219	0.69281	0.69281	0.64769	0.66155	0.67637	0.65381	0.66413	0.63448	0.63641	0.64157	0.6638	0.6522	0.67573	0.67379	0.69474	0.6638	0.69796	0.66509	0.67154	0.64318	0.63641	0.64511	0.65252	0.6667	0.64479	0.67573	0.658	0.68411	0.64447	0.629	0.69249	0.65252	0.61868	0.64704	0.66187	0.65446	0.68668	0.67702	0.6319	0.62835
0.68668	0.629	0.68604	0.6883	0.6883	0.61739	0.64704	0.63899	0.65639	0.66767	0.69732	0.69861	0.65252	0.66541	0.68185	0.65961	0.66928	0.63738	0.64092	0.64576	0.66864	0.65671	0.68121	0.67895	0.70054	0.66831	0.70377	0.67025	0.67637	0.64866	0.64253	0.65027	0.658	0.6725	0.64962	0.68153	0.66284	0.68668	0.65027	0.63286	0.69893	0.65768	0.62223	0.6522	0.66638	0.65897	0.69249	0.68121	0.63641	0.63319
0.69152	0.63415	0.69055	0.69474	0.69442	0.62158	0.65123	0.64447	0.66219	0.67347	0.70377	0.70441	0.65704	0.67057	0.68765	0.6638	0.67444	0.64318	0.6464	0.65123	0.67283	0.6609	0.68668	0.68411	0.7086	0.67347	0.71053	0.67702	0.68185	0.65156	0.64737	0.6551	0.66219	0.67798	0.65542	0.68636	0.66703	0.69442	0.65478	0.6377	0.70505	0.66284	0.62803	0.65671	0.67122	0.66413	0.69829	0.68765	0.6406	0.63834
0.69796	0.63867	0.697	0.70087	0.70087	0.62481	0.65607	0.6493	0.66703	0.67831	0.71053	0.70957	0.66316	0.6754	0.69345	0.66928	0.67863	0.64994	0.65123	0.65639	0.67927	0.66574	0.69281	0.69152	0.71279	0.67798	0.71569	0.6825	0.68733	0.65671	0.65188	0.65994	0.66767	0.68217	0.65961	0.69087	0.67315	0.70022	0.66026	0.64318	0.71053	0.66638	0.6319	0.66122	0.67798	0.6696	0.70377	0.6941	0.64447	0.64189
0.70441	0.64318	0.70377	0.70602	0.70634	0.63093	0.66058	0.65252	0.6725	0.68411	0.71633	0.71569	0.66767	0.68056	0.69861	0.67476	0.68572	0.65446	0.65607	0.66026	0.68636	0.67186	0.69796	0.69764	0.71827	0.68411	0.7202	0.68797	0.69249	0.66122	0.65704	0.66477	0.67283	0.68733	0.66348	0.69796	0.67798	0.70667	0.66509	0.64898	0.71472	0.67154	0.63673	0.66574	0.68346	0.67476	0.70892	0.69958	0.65027	0.64801
0.7115	0.64801	0.71021	0.71214	0.71086	0.63512	0.66638	0.65768	0.67702	0.68991	0.72181	0.72149	0.67283	0.68636	0.70505	0.67992	0.69087	0.65832	0.66058	0.66606	0.69152	0.67669	0.70248	0.70248	0.72439	0.69023	0.72633	0.69216	0.69861	0.66638	0.66187	0.66928	0.67798	0.6941	0.6696	0.70409	0.68378	0.71214	0.66993	0.65381	0.72149	0.67734	0.64157	0.67218	0.68894	0.67959	0.71537	0.70409	0.65478	0.65188
0.71698	0.65252	0.71569	0.71666	0.71633	0.64028	0.67057	0.66284	0.6825	0.69474	0.72633	0.72633	0.67702	0.69087	0.71021	0.6854	0.69571	0.6638	0.66735	0.67057	0.69539	0.6825	0.70957	0.70634	0.72987	0.69377	0.73148	0.69958	0.70409	0.67154	0.66638	0.67573	0.68346	0.69958	0.67605	0.7086	0.68862	0.71762	0.67444	0.65929	0.72665	0.68443	0.64576	0.67766	0.69377	0.68572	0.72085	0.71086	0.65961	0.65639
0.72149	0.65704	0.71956	0.72278	0.72085	0.64318	0.67669	0.66767	0.68765	0.70119	0.73245	0.73019	0.6825	0.69668	0.7144	0.6912	0.70087	0.66864	0.67186	0.67637	0.70087	0.68733	0.71569	0.71343	0.73567	0.69893	0.73793	0.7057	0.71086	0.67637	0.67089	0.67992	0.69023	0.70505	0.68024	0.71472	0.69506	0.7231	0.68056	0.66348	0.73406	0.68894	0.65156	0.68346	0.70054	0.68991	0.72729	0.71601	0.66445	0.66251
0.72794	0.66219	0.72504	0.72729	0.72761	0.64866	0.68153	0.6725	0.69377	0.70602	0.7376	0.7376	0.68894	0.70183	0.72117	0.69732	0.70699	0.67347	0.67669	0.68121	0.70667	0.69313	0.72149	0.71827	0.74115	0.70441	0.74373	0.71182	0.71601	0.6825	0.67831	0.6854	0.69635	0.7115	0.6854	0.72149	0.70054	0.7289	0.68636	0.66928	0.74115	0.69442	0.65639	0.68862	0.70634	0.69506	0.73309	0.72149	0.67089	0.66896
0.73503	0.66799	0.73148	0.73374	0.73374	0.65317	0.68765	0.67798	0.69893	0.7115	0.74437	0.74405	0.69249	0.70731	0.72761	0.70344	0.71376	0.67863	0.68185	0.68733	0.71279	0.69893	0.72761	0.72471	0.74695	0.71118	0.74888	0.71795	0.72149	0.68797	0.6825	0.69184	0.70183	0.71666	0.6912	0.72633	0.70699	0.7347	0.69216	0.67347	0.74502	0.6999	0.66122	0.69506	0.71214	0.70119	0.73825	0.72761	0.67702	0.67476
0.74051	0.67218	0.7376	0.74115	0.73954	0.65736	0.69281	0.68346	0.70538	0.71762	0.74953	0.74921	0.69764	0.71376	0.73309	0.70892	0.71859	0.68378	0.6883	0.6941	0.71988	0.70409	0.73277	0.73051	0.7534	0.7173	0.75501	0.72278	0.72697	0.69377	0.68701	0.69796	0.70634	0.72214	0.69668	0.73148	0.71343	0.74018	0.69635	0.67959	0.75114	0.70699	0.66638	0.70054	0.71827	0.70731	0.74405	0.73438	0.6825	0.67959
0.74631	0.67734	0.74308	0.74534	0.74502	0.66251	0.69893	0.6883	0.70989	0.72342	0.75501	0.7534	0.70441	0.71956	0.73857	0.71311	0.72439	0.68959	0.69442	0.69893	0.72568	0.70892	0.73825	0.73728	0.75823	0.72246	0.75984	0.7289	0.73309	0.6999	0.69216	0.70344	0.7115	0.72665	0.7028	0.73664	0.71988	0.74695	0.70377	0.68507	0.75662	0.71279	0.6725	0.70602	0.72375	0.71376	0.74985	0.74018	0.68668	0.68507
0.75146	0.68346	0.74985	0.75146	0.75082	0.66831	0.70377	0.69506	0.71601	0.72923	0.76049	0.76081	0.70989	0.72439	0.74437	0.71891	0.7289	0.69442	0.70022	0.70505	0.73148	0.71505	0.74373	0.74276	0.76274	0.72826	0.76468	0.73438	0.73922	0.70538	0.69893	0.70924	0.71762	0.73277	0.7086	0.74437	0.72504	0.75243	0.71086	0.69055	0.76242	0.7173	0.67895	0.7115	0.73019	0.71891	0.75597	0.74598	0.69249	0.68991
0.75726	0.68959	0.75436	0.75726	0.75565	0.67379	0.7086	0.70119	0.72181	0.73567	0.765	0.76597	0.71505	0.72987	0.75017	0.72504	0.73503	0.70087	0.7057	0.71086	0.73728	0.72117	0.75017	0.74792	0.76887	0.73309	0.76951	0.74115	0.74502	0.70957	0.70409	0.71569	0.72439	0.74051	0.71472	0.74953	0.73019	0.75791	0.71569	0.69571	0.76758	0.72375	0.68346	0.71827	0.73599	0.72471	0.76113	0.75082	0.69764	0.69571
0.76178	0.69539	0.75984	0.7621	0.76113	0.67927	0.71505	0.70634	0.72794	0.74147	0.77048	0.7708	0.72052	0.73406	0.75501	0.73116	0.74051	0.70763	0.7115	0.71601	0.74147	0.72697	0.75565	0.75307	0.7737	0.73825	0.77596	0.7476	0.75017	0.71537	0.71053	0.72085	0.73019	0.74502	0.72052	0.75436	0.73503	0.76306	0.72052	0.70183	0.7737	0.72955	0.69087	0.72342	0.74147	0.73019	0.76661	0.75759	0.70473	0.70183
0.76693	0.70087	0.76532	0.76758	0.76661	0.6854	0.72117	0.71182	0.73374	0.74598	0.77596	0.77596	0.72697	0.74083	0.75952	0.73728	0.74631	0.71182	0.71698	0.72117	0.74856	0.73309	0.76081	0.75984	0.77789	0.74437	0.7795	0.75307	0.75694	0.72278	0.71633	0.726	0.73535	0.75114	0.72504	0.76113	0.74244	0.76758	0.72697	0.70828	0.77789	0.73503	0.69571	0.72923	0.74792	0.73599	0.77241	0.7621	0.71053	0.70892
0.77338	0.70699	0.77048	0.77241	0.77177	0.6912	0.72633	0.7173	0.73954	0.75211	0.78079	0.78047	0.73245	0.74695	0.765	0.74405	0.75307	0.71891	0.72149	0.72697	0.75372	0.73922	0.76468	0.765	0.78337	0.7505	0.78434	0.75694	0.76081	0.72794	0.72149	0.73213	0.74147	0.75694	0.73116	0.76597	0.7476	0.7737	0.73309	0.71472	0.78208	0.74083	0.70119	0.73599	0.75404	0.74147	0.77596	0.76758	0.71762	0.71601
0.77918	0.71247	0.77628	0.77725	0.77531	0.69635	0.73277	0.72375	0.74534	0.75791	0.7853	0.78466	0.7376	0.75179	0.77112	0.74953	0.75791	0.7231	0.72794	0.73374	0.75888	0.7447	0.77112	0.76983	0.78917	0.75597	0.78917	0.76339	0.76693	0.73342	0.72665	0.73857	0.74792	0.76145	0.73696	0.77144	0.75404	0.77821	0.73857	0.71988	0.78691	0.74727	0.70667	0.74179	0.76016	0.74695	0.78272	0.77241	0.72246	0.72246
0.7824	0.7173	0.77982	0.78143	0.78015	0.70119	0.73825	0.72955	0.75146	0.76306	0.78853	0.78917	0.74212	0.75726	0.77531	0.75501	0.76242	0.72923	0.7347	0.74083	0.76435	0.74953	0.77628	0.77434	0.79336	0.76081	0.794	0.76919	0.77177	0.73954	0.73213	0.74437	0.7534	0.76758	0.74308	0.77563	0.76016	0.78305	0.74341	0.72471	0.79239	0.7534	0.71408	0.7476	0.76468	0.7534	0.78627	0.77692	0.72826	0.72697
0.78659	0.72214	0.78466	0.78627	0.78562	0.70699	0.74534	0.73438	0.75597	0.76854	0.79368	0.79368	0.74888	0.76339	0.7795	0.75984	0.76854	0.73567	0.74018	0.74566	0.77144	0.75533	0.78143	0.78015	0.79723	0.76597	0.79658	0.77402	0.77692	0.74566	0.73728	0.74953	0.75823	0.77241	0.74856	0.78047	0.76564	0.78724	0.7505	0.73019	0.79626	0.75855	0.7202	0.75307	0.77016	0.75855	0.7911	0.78208	0.73309	0.73309
0.79239	0.72955	0.78949	0.79046	0.78949	0.71343	0.74921	0.74083	0.76145	0.77338	0.79723	0.79787	0.75436	0.76887	0.78498	0.76629	0.77338	0.74083	0.74566	0.7505	0.77531	0.76049	0.78562	0.78498	0.80013	0.77144	0.80045	0.77853	0.78208	0.75114	0.74502	0.75533	0.76403	0.77725	0.75372	0.78595	0.76983	0.79207	0.75694	0.7376	0.7998	0.76371	0.72568	0.75888	0.77499	0.76435	0.79594	0.78724	0.73986	0.73857
0.79594	0.73567	0.794	0.79562	0.79336	0.71988	0.75436	0.74598	0.76661	0.77789	0.80206	0.80238	0.76016	0.77273	0.78949	0.7708	0.77789	0.74663	0.75211	0.7563	0.78047	0.76468	0.79046	0.78885	0.80432	0.77596	0.80367	0.78369	0.78595	0.7563	0.75017	0.76049	0.76887	0.78176	0.76081	0.79014	0.77402	0.79626	0.7621	0.74341	0.80399	0.76951	0.73277	0.765	0.78015	0.76887	0.79948	0.79143	0.74598	0.74631
0.7998	0.74179	0.79723	0.79916	0.79819	0.72536	0.76049	0.75243	0.77177	0.7824	0.80561	0.80528	0.76435	0.7766	0.79368	0.77563	0.78272	0.75243	0.75759	0.76242	0.78562	0.77048	0.79497	0.794	0.80786	0.77982	0.80786	0.7882	0.79143	0.76113	0.75565	0.76629	0.77434	0.78627	0.76564	0.79433	0.7795	0.79948	0.76758	0.74856	0.80786	0.77434	0.73793	0.76919	0.78562	0.77434	0.80303	0.79562	0.75146	0.75146
0.80399	0.7476	0.80077	0.80206	0.80238	0.73084	0.76597	0.75791	0.77757	0.78691	0.80851	0.80786	0.76983	0.78143	0.79755	0.78047	0.78659	0.75759	0.76339	0.76725	0.78917	0.77563	0.79819	0.79723	0.81076	0.78498	0.81012	0.79304	0.79562	0.76758	0.76049	0.77209	0.77918	0.79078	0.7708	0.79819	0.7853	0.80335	0.77241	0.75501	0.81076	0.78015	0.74437	0.77467	0.79046	0.77821	0.80722	0.79948	0.75662	0.75694
0.80786	0.75243	0.80528	0.80593	0.80496	0.73632	0.77112	0.76274	0.78272	0.7911	0.81205	0.81205	0.77531	0.78691	0.80174	0.78627	0.79207	0.76242	0.7679	0.77273	0.79368	0.78079	0.80206	0.80174	0.81302	0.79046	0.81302	0.79626	0.79916	0.77338	0.76693	0.77596	0.78434	0.79529	0.77563	0.80238	0.78949	0.80786	0.77789	0.76016	0.81302	0.78434	0.74953	0.78015	0.79465	0.78337	0.8098	0.80367	0.76274	0.76242
0.81108	0.75823	0.80851	0.81012	0.80786	0.74244	0.77596	0.76822	0.78691	0.79594	0.81366	0.81399	0.78015	0.7911	0.80496	0.79078	0.79497	0.7679	0.77273	0.77692	0.79819	0.78466	0.80561	0.80561	0.81624	0.794	0.81592	0.80013	0.80271	0.77692	0.77144	0.78111	0.78949	0.79884	0.78079	0.80528	0.79304	0.81012	0.78305	0.76532	0.81527	0.78949	0.75501	0.7853	0.79787	0.78788	0.81302	0.80593	0.76693	0.76725
0.8127	0.76371	0.81108	0.81366	0.81108	0.74824	0.78079	0.77338	0.79207	0.7998	0.81656	0.81624	0.78434	0.79433	0.80722	0.79465	0.79884	0.77306	0.77853	0.78337	0.80174	0.78885	0.80915	0.80754	0.8185	0.79787	0.81753	0.80496	0.80689	0.78111	0.77596	0.78562	0.79239	0.80271	0.78562	0.80722	0.79787	0.81302	0.78691	0.76983	0.81882	0.79433	0.7621	0.78885	0.80238	0.79271	0.81527	0.8098	0.77177	0.77241
0.81592	0.76887	0.81334	0.81495	0.81431	0.7534	0.7853	0.77725	0.79529	0.80206	0.81946	0.8185	0.7882	0.79916	0.81076	0.79916	0.80303	0.77757	0.78305	0.78724	0.80561	0.79336	0.8127	0.81108	0.8214	0.80142	0.81914	0.80754	0.81012	0.78627	0.78208	0.78981	0.7969	0.80625	0.78981	0.81205	0.80174	0.8156	0.79175	0.77628	0.82108	0.79787	0.76725	0.79336	0.80528	0.79594	0.81721	0.81366	0.77725	0.77853
0.81753	0.77338	0.81656	0.81721	0.81592	0.7592	0.78981	0.78305	0.79916	0.80625	0.82075	0.82075	0.79304	0.80238	0.81366	0.80271	0.80722	0.78208	0.78724	0.7911	0.80818	0.79819	0.8156	0.81399	0.82172	0.80528	0.82043	0.81012	0.81366	0.7911	0.78627	0.79433	0.80077	0.8098	0.79368	0.81495	0.80528	0.81753	0.79658	0.78143	0.8214	0.80174	0.77177	0.79852	0.80883	0.80013	0.82011	0.81527	0.78369	0.78434
0.81979	0.7795	0.81817	0.82043	0.81753	0.76435	0.79433	0.78788	0.80335	0.80915	0.82269	0.82204	0.79658	0.80561	0.81463	0.80625	0.81044	0.78724	0.79239	0.79562	0.81108	0.80142	0.81624	0.81753	0.82494	0.80818	0.82301	0.8127	0.81527	0.79497	0.79046	0.79948	0.80528	0.81237	0.79948	0.81592	0.80818	0.81882	0.80045	0.78466	0.82365	0.80496	0.77725	0.80206	0.81205	0.80367	0.8214	0.81721	0.78691	0.78788
0.82172	0.78401	0.81914	0.8214	0.82043	0.76951	0.79787	0.79175	0.80657	0.81237	0.82398	0.82301	0.79948	0.80818	0.8185	0.8098	0.81302	0.79143	0.7969	0.80013	0.81399	0.80432	0.81914	0.81914	0.82559	0.81205	0.82333	0.81624	0.81817	0.79916	0.79465	0.80335	0.80722	0.81527	0.80271	0.81753	0.81205	0.8214	0.80399	0.78949	0.8243	0.80915	0.78272	0.80528	0.81431	0.80754	0.82333	0.81914	0.79046	0.79271
0.82333	0.78756	0.82108	0.82333	0.82172	0.77531	0.80238	0.79497	0.8098	0.81527	0.8243	0.82365	0.80464	0.81237	0.81946	0.81237	0.81463	0.79562	0.7998	0.80399	0.81624	0.80786	0.82075	0.82108	0.82623	0.81431	0.82365	0.81753	0.82075	0.80271	0.79916	0.80657	0.81076	0.81753	0.80593	0.81979	0.8156	0.82236	0.80754	0.79433	0.82462	0.81237	0.78756	0.80851	0.81785	0.81044	0.82526	0.82075	0.79626	0.79658
0.8243	0.79271	0.82398	0.82398	0.82301	0.77918	0.80593	0.7998	0.81399	0.81656	0.82526	0.82526	0.80851	0.81463	0.82172	0.8156	0.81785	0.7998	0.80303	0.80657	0.81817	0.81141	0.8214	0.82301	0.82591	0.81721	0.82301	0.81914	0.82204	0.80625	0.80238	0.80851	0.8127	0.81979	0.80883	0.82204	0.81656	0.82333	0.81108	0.79787	0.8243	0.81495	0.79143	0.81108	0.81979	0.81366	0.82494	0.82204	0.79948	0.80109
0.82494	0.79755	0.82462	0.82494	0.82333	0.78434	0.80851	0.80303	0.81624	0.8185	0.8243	0.82591	0.81076	0.81656	0.82365	0.81721	0.81817	0.80271	0.80722	0.81012	0.81979	0.81366	0.82398	0.82462	0.82591	0.8185	0.82365	0.82075	0.82269	0.80947	0.80561	0.8127	0.81527	0.82269	0.8127	0.82398	0.81882	0.82398	0.81334	0.80174	0.82526	0.81817	0.79529	0.81399	0.82043	0.8156	0.82591	0.82236	0.80335	0.80432
0.82365	0.80142	0.82365	0.82591	0.82462	0.78949	0.81108	0.80657	0.8185	0.82075	0.82526	0.82494	0.8127	0.81882	0.82398	0.81946	0.82011	0.80561	0.81012	0.81237	0.8214	0.81624	0.82559	0.82494	0.82623	0.81882	0.82333	0.82398	0.82526	0.8127	0.80915	0.8156	0.81721	0.82301	0.81592	0.82333	0.82108	0.8243	0.81624	0.80561	0.82623	0.81979	0.7998	0.81656	0.82333	0.81785	0.82526	0.8243	0.80657	0.80818
0.82494	0.80432	0.82365	0.82462	0.82494	0.79368	0.81463	0.81012	0.82043	0.8214	0.82591	0.8243	0.81463	0.82043	0.8243	0.82108	0.82301	0.8098	0.8127	0.81592	0.82269	0.81785	0.82623	0.82623	0.82559	0.82075	0.82204	0.82398	0.82591	0.81527	0.8127	0.81721	0.82011	0.82365	0.81785	0.82462	0.82236	0.82462	0.81914	0.80883	0.82462	0.82075	0.80271	0.81882	0.82398	0.81914	0.82494	0.82494	0.81012	0.81173
0.82494	0.80818	0.82398	0.82526	0.8243	0.79755	0.81624	0.81302	0.82204	0.82301	0.82462	0.82333	0.81817	0.82172	0.82559	0.82333	0.82398	0.81237	0.81592	0.81721	0.8243	0.81946	0.82559	0.82623	0.8243	0.82269	0.8214	0.82365	0.82623	0.81785	0.81431	0.81979	0.8214	0.82526	0.81946	0.82462	0.82301	0.82462	0.82075	0.81205	0.82236	0.82269	0.80657	0.82075	0.82494	0.82011	0.82462	0.8243	0.81334	0.81366
0.8243	0.81205	0.82365	0.82559	0.82301	0.80174	0.81882	0.81592	0.82365	0.82269	0.82365	0.82108	0.81946	0.82269	0.82462	0.82494	0.82559	0.81527	0.81785	0.82011	0.82462	0.8214	0.82623	0.82494	0.8243	0.82365	0.82011	0.82398	0.82623	0.81914	0.81689	0.82204	0.82204	0.82494	0.8214	0.82462	0.8243	0.82333	0.82172	0.81431	0.8214	0.8243	0.81012	0.82236	0.82526	0.82236	0.82333	0.82398	0.81592	0.81592
0.82269	0.81399	0.82365	0.82494	0.82301	0.80464	0.82108	0.81721	0.82494	0.82333	0.82204	0.82043	0.8214	0.82333	0.82462	0.82462	0.82526	0.81753	0.81914	0.82236	0.82526	0.82269	0.82559	0.82526	0.82172	0.82333	0.81753	0.8243	0.82591	0.82172	0.81914	0.82301	0.82204	0.82526	0.82269	0.82333	0.82398	0.82236	0.82365	0.81624	0.81946	0.82623	0.81366	0.82236	0.82494	0.82398	0.82204	0.82333	0.81656	0.81817
0.8214	0.81527	0.82204	0.82333	0.82172	0.80818	0.82301	0.81817	0.8243	0.82365	0.81946	0.81882	0.82269	0.82462	0.82398	0.82526	0.82559	0.82011	0.82043	0.82333	0.82559	0.82365	0.82462	0.8243	0.81946	0.82365	0.81656	0.82365	0.82494	0.82269	0.82108	0.82301	0.82365	0.82526	0.82365	0.82269	0.82494	0.82011	0.82462	0.81882	0.81721	0.82526	0.81592	0.82301	0.82494	0.8243	0.82204	0.82172	0.81946	0.82108
0.82043	0.81914	0.82043	0.82172	0.82011	0.81141	0.82269	0.82075	0.82526	0.82462	0.8185	0.81689	0.82333	0.82365	0.82333	0.82591	0.82623	0.82043	0.82172	0.82462	0.82494	0.82365	0.82398	0.82365	0.81721	0.82333	0.81334	0.82269	0.8243	0.82494	0.82333	0.8243	0.82365	0.82526	0.82526	0.82269	0.82398	0.81817	0.82591	0.82075	0.81527	0.82559	0.81689	0.8243	0.82365	0.82398	0.81946	0.81979	0.82172	0.82172
0.81817	0.82075	0.81785	0.82075	0.81721	0.81527	0.8243	0.82236	0.82623	0.82398	0.81624	0.81431	0.82333	0.82398	0.82204	0.82526	0.82494	0.82204	0.82236	0.8243	0.82365	0.82398	0.82269	0.82108	0.8156	0.82301	0.81141	0.82269	0.82333	0.82494	0.82398	0.82526	0.82494	0.82398	0.82526	0.82043	0.82398	0.81527	0.82655	0.82108	0.81237	0.82559	0.82011	0.82494	0.82269	0.82365	0.81656	0.81914	0.82301	0.82269
0.8156	0.82204	0.81592	0.81817	0.81656	0.81592	0.82462	0.82301	0.82559	0.82172	0.81431	0.81173	0.82462	0.8243	0.81946	0.82526	0.82365	0.82333	0.82365	0.82591	0.82269	0.82462	0.8214	0.81882	0.81302	0.8214	0.80754	0.82043	0.8214	0.82591	0.82462	0.82526	0.82365	0.8214	0.82591	0.81785	0.82236	0.81399	0.82655	0.82236	0.80818	0.82494	0.82108	0.82462	0.82172	0.82333	0.81399	0.81785	0.82398	0.82494
0.81334	0.82365	0.81431	0.8156	0.81366	0.81817	0.82559	0.82365	0.82526	0.82075	0.81108	0.80754	0.82398	0.82398	0.81656	0.82365	0.82269	0.82462	0.8243	0.82494	0.82172	0.82398	0.8185	0.81753	0.80818	0.8214	0.80432	0.81882	0.82043	0.82591	0.82623	0.82398	0.82301	0.82043	0.82526	0.8156	0.82075	0.81205	0.82559	0.82462	0.80464	0.82462	0.82236	0.82398	0.82108	0.82236	0.8127	0.81399	0.8243	0.82591
0.81076	0.82462	0.8127	0.81366	0.81012	0.82043	0.82494	0.8243	0.8243	0.81914	0.80786	0.80496	0.82333	0.82236	0.81527	0.82301	0.82204	0.82398	0.82365	0.82462	0.81882	0.82365	0.81592	0.81463	0.80464	0.81882	0.80109	0.81656	0.81721	0.82526	0.82591	0.8243	0.82172	0.81882	0.82398	0.81495	0.81914	0.80786	0.82526	0.82365	0.80045	0.82269	0.82269	0.82269	0.8185	0.82108	0.80786	0.81108	0.8243	0.82462
0.80722	0.82494	0.80851	0.81012	0.80657	0.82172	0.82398	0.82398	0.82269	0.81817	0.80399	0.80013	0.82365	0.82075	0.81302	0.8214	0.82043	0.82365	0.82365	0.82526	0.81785	0.82172	0.81302	0.81173	0.80077	0.81656	0.79723	0.81463	0.81399	0.82398	0.82494	0.82333	0.81946	0.81689	0.8243	0.81012	0.81721	0.80335	0.82333	0.82301	0.79723	0.82204	0.82398	0.82108	0.81624	0.81979	0.80432	0.80786	0.82462	0.82494
0.80238	0.82494	0.80593	0.80818	0.80432	0.82333	0.82365	0.8243	0.82172	0.81463	0.80109	0.7969	0.82301	0.81979	0.80947	0.81882	0.81689	0.8243	0.82204	0.82398	0.81495	0.82043	0.81076	0.80851	0.79755	0.81527	0.79271	0.8127	0.81205	0.82333	0.82494	0.8214	0.81785	0.81399	0.82301	0.80657	0.81527	0.79948	0.8214	0.82301	0.79336	0.81946	0.82494	0.81914	0.81366	0.81817	0.80045	0.80593	0.82365	0.82365
0.80013	0.82494	0.80238	0.80335	0.80013	0.82462	0.82172	0.82333	0.81946	0.81205	0.7969	0.79271	0.82108	0.81721	0.80625	0.81753	0.81592	0.82301	0.8214	0.82204	0.81399	0.81914	0.80722	0.80593	0.79207	0.81334	0.78756	0.8098	0.80818	0.82236	0.82398	0.81946	0.81592	0.81108	0.82108	0.80367	0.81205	0.79626	0.8214	0.82301	0.78724	0.81785	0.82398	0.81817	0.81108	0.81527	0.7969	0.80142	0.82333	0.82301
0.79529	0.82526	0.79819	0.7998	0.79562	0.82655	0.82043	0.82333	0.81689	0.81044	0.79271	0.78756	0.81914	0.81431	0.80303	0.81495	0.81366	0.82204	0.81882	0.82043	0.81044	0.81656	0.80335	0.80174	0.78885	0.80947	0.78305	0.80561	0.80496	0.82108	0.82269	0.81753	0.81302	0.80818	0.82011	0.79916	0.80947	0.79207	0.8185	0.82204	0.78337	0.81527	0.82365	0.81624	0.80754	0.81334	0.79175	0.7969	0.82333	0.82236
0.79143	0.82398	0.79433	0.79529	0.79175	0.82526	0.81817	0.8214	0.81399	0.80625	0.7882	0.78208	0.8156	0.81205	0.79852	0.81141	0.8098	0.82108	0.81817	0.81979	0.80625	0.81399	0.7998	0.79755	0.78369	0.80657	0.77853	0.80238	0.80109	0.81914	0.82108	0.81624	0.81108	0.80399	0.81817	0.79626	0.80625	0.78756	0.81592	0.81979	0.77789	0.81205	0.82204	0.81302	0.80367	0.81108	0.78691	0.79271	0.8214	0.8214
0.78595	0.82172	0.78885	0.79046	0.78691	0.82462	0.81624	0.81979	0.81141	0.80271	0.78272	0.77725	0.81495	0.80851	0.79433	0.80818	0.80561	0.82043	0.81624	0.81656	0.80335	0.81205	0.79658	0.794	0.77886	0.80335	0.7737	0.79852	0.7969	0.81721	0.81946	0.81205	0.80689	0.79916	0.81495	0.7911	0.80238	0.78272	0.81399	0.81882	0.77273	0.80947	0.82172	0.81012	0.80077	0.80851	0.78305	0.78917	0.81946	0.81914
0.78143	0.82043	0.78562	0.78562	0.78143	0.82494	0.81334	0.81689	0.80786	0.79916	0.77918	0.77177	0.8127	0.80561	0.79014	0.80399	0.80271	0.81882	0.81399	0.81399	0.79916	0.80883	0.7911	0.78885	0.77306	0.7998	0.76822	0.794	0.79239	0.81431	0.81721	0.8098	0.80399	0.79562	0.81173	0.78724	0.79852	0.77757	0.81044	0.81721	0.76758	0.80561	0.82043	0.80657	0.79658	0.80464	0.77757	0.78369	0.81689	0.81753
0.77692	0.81979	0.78047	0.78176	0.7766	0.82462	0.81076	0.81495	0.80593	0.79562	0.77338	0.76693	0.80883	0.80174	0.78627	0.80109	0.7998	0.81495	0.8098	0.81173	0.794	0.80528	0.78756	0.78369	0.76822	0.79529	0.76178	0.78949	0.78724	0.81044	0.81431	0.80625	0.80013	0.79143	0.80915	0.7824	0.79465	0.77144	0.80657	0.81399	0.76178	0.80174	0.81817	0.80335	0.79239	0.80077	0.77209	0.77821	0.81463	0.81399
0.77144	0.81721	0.77596	0.7766	0.77177	0.8243	0.80786	0.8127	0.80174	0.7911	0.76725	0.76145	0.80561	0.79852	0.78176	0.7969	0.79529	0.81302	0.80722	0.80818	0.79046	0.80142	0.78208	0.77853	0.76242	0.79014	0.75662	0.7853	0.7824	0.80754	0.81205	0.80271	0.79529	0.78562	0.80528	0.77725	0.79046	0.76597	0.80303	0.81173	0.75565	0.79948	0.81624	0.7998	0.78659	0.7969	0.76564	0.7737	0.81205	0.81108
0.765	0.81334	0.77016	0.77016	0.76661	0.82269	0.80464	0.8098	0.79819	0.7853	0.76178	0.75533	0.80303	0.79497	0.7766	0.79207	0.79014	0.81012	0.80399	0.80464	0.78659	0.79658	0.77725	0.7737	0.75597	0.7853	0.75082	0.78015	0.77757	0.80561	0.80915	0.79852	0.79143	0.78079	0.80174	0.77241	0.78627	0.76016	0.7998	0.80883	0.74953	0.794	0.81366	0.79497	0.7824	0.79368	0.76081	0.76887	0.80883	0.80851
0.75984	0.81205	0.765	0.76371	0.75952	0.82043	0.80045	0.80657	0.79239	0.78143	0.75694	0.74888	0.79755	0.79143	0.77048	0.78724	0.78659	0.80754	0.80109	0.7998	0.78176	0.79336	0.77112	0.76887	0.74921	0.78176	0.74276	0.77434	0.77241	0.80271	0.80593	0.79433	0.78659	0.7766	0.79787	0.76693	0.78176	0.75469	0.79529	0.80625	0.74276	0.78853	0.81044	0.7911	0.77821	0.78885	0.75404	0.76306	0.80561	0.80625
0.75404	0.80883	0.75952	0.75855	0.75275	0.81817	0.79658	0.80335	0.78885	0.77757	0.74953	0.74308	0.794	0.78498	0.76597	0.78369	0.78208	0.80303	0.79658	0.7969	0.77596	0.78949	0.76564	0.76242	0.74437	0.77563	0.73793	0.76887	0.76564	0.79787	0.80077	0.79046	0.78208	0.77144	0.794	0.76016	0.77628	0.74824	0.79175	0.80238	0.73599	0.78337	0.80722	0.78659	0.77306	0.78369	0.74921	0.75694	0.80238	0.80206
0.74727	0.80528	0.75307	0.75307	0.7476	0.81592	0.79239	0.79884	0.78369	0.77112	0.74405	0.73599	0.79014	0.77982	0.75952	0.77725	0.77628	0.7998	0.79336	0.79336	0.77016	0.78337	0.76081	0.75597	0.73857	0.76951	0.73277	0.76435	0.75984	0.79239	0.7969	0.78498	0.7766	0.76532	0.78949	0.75436	0.77016	0.74115	0.78659	0.79755	0.73051	0.77886	0.80399	0.78208	0.76725	0.77982	0.74276	0.7505	0.79787	0.79755
0.74115	0.80077	0.7476	0.74663	0.74179	0.81237	0.78853	0.79529	0.77982	0.765	0.73793	0.73019	0.78659	0.7766	0.75404	0.77306	0.7708	0.79594	0.78756	0.7882	0.76435	0.77821	0.75565	0.74985	0.7318	0.76564	0.72665	0.75855	0.75372	0.78756	0.79368	0.7795	0.7708	0.75888	0.78498	0.74824	0.76532	0.73503	0.78111	0.79433	0.72439	0.77402	0.7998	0.77596	0.7621	0.77402	0.73664	0.7447	0.79433	0.79433
0.7347	0.7969	0.74212	0.74179	0.73664	0.81044	0.7824	0.78981	0.77467	0.7592	0.73277	0.72568	0.78111	0.77144	0.7476	0.76693	0.76597	0.79143	0.78305	0.78305	0.75888	0.77338	0.74888	0.74598	0.72536	0.7592	0.71923	0.75211	0.74792	0.78369	0.78917	0.77467	0.765	0.75275	0.77918	0.74147	0.75984	0.73019	0.77628	0.78981	0.71762	0.76887	0.79594	0.7708	0.75565	0.76822	0.73019	0.73889	0.79046	0.78756
0.7289	0.79433	0.73632	0.73535	0.72858	0.80786	0.7766	0.78627	0.76854	0.75436	0.72504	0.71956	0.77531	0.76564	0.74212	0.76113	0.76016	0.78659	0.77789	0.77789	0.75307	0.76822	0.74308	0.73793	0.71956	0.75436	0.71247	0.74663	0.74244	0.77789	0.78401	0.76951	0.7592	0.74631	0.77467	0.73599	0.75372	0.72342	0.7708	0.78434	0.71053	0.76339	0.79143	0.76629	0.74921	0.76242	0.72375	0.73342	0.7853	0.78369
0.72246	0.78853	0.72955	0.72794	0.72278	0.80399	0.77144	0.78176	0.76371	0.74824	0.71956	0.71214	0.76887	0.7592	0.73535	0.75533	0.7534	0.7824	0.77338	0.77306	0.7476	0.76274	0.73664	0.73116	0.71279	0.74727	0.70634	0.74083	0.7347	0.77306	0.77886	0.76532	0.75469	0.74083	0.77016	0.72987	0.74727	0.71666	0.76468	0.78015	0.70441	0.75855	0.78691	0.76081	0.74308	0.75791	0.71666	0.72697	0.77918	0.77853
0.71537	0.78369	0.72278	0.72085	0.71666	0.7998	0.76532	0.77596	0.75759	0.74179	0.71408	0.70505	0.76403	0.75275	0.72794	0.74953	0.7476	0.77725	0.76854	0.7679	0.74276	0.75791	0.73084	0.72536	0.7057	0.74051	0.6999	0.73374	0.72987	0.76725	0.7737	0.75888	0.74824	0.73406	0.76306	0.72278	0.74179	0.71021	0.76081	0.77531	0.69925	0.74985	0.78208	0.75436	0.73793	0.75082	0.71053	0.72052	0.77402	0.77273
0.7086	0.77821	0.7173	0.71537	0.70989	0.79562	0.75984	0.77112	0.75082	0.73599	0.70634	0.697	0.76016	0.74792	0.7231	0.74405	0.74276	0.77177	0.76242	0.76049	0.73599	0.7505	0.72439	0.7202	0.69893	0.7347	0.69345	0.72826	0.72375	0.76145	0.76822	0.75243	0.74244	0.72794	0.75726	0.7173	0.73535	0.70409	0.75469	0.77112	0.69184	0.74437	0.77692	0.7476	0.73148	0.7447	0.70441	0.71376	0.76951	0.76822
0.7028	0.77402	0.7115	0.70957	0.70377	0.79078	0.75436	0.765	0.74534	0.73051	0.70054	0.69249	0.75404	0.74179	0.71762	0.73825	0.73664	0.76532	0.7563	0.7563	0.72923	0.7447	0.7173	0.71279	0.69345	0.7289	0.68733	0.72149	0.71569	0.75501	0.76145	0.74631	0.73664	0.72246	0.75211	0.70989	0.72794	0.69732	0.74792	0.76468	0.68443	0.73793	0.77177	0.74244	0.72471	0.73825	0.697	0.70731	0.76435	0.76371
0.69668	0.76758	0.70505	0.70312	0.697	0.78724	0.74888	0.7592	0.74018	0.7231	0.6941	0.68604	0.74695	0.73503	0.71086	0.73148	0.72987	0.75952	0.75017	0.75017	0.72342	0.73793	0.71118	0.70699	0.68733	0.72214	0.68121	0.71505	0.70892	0.74888	0.75597	0.73986	0.72987	0.71408	0.74502	0.70215	0.7231	0.69023	0.74212	0.75888	0.67927	0.73342	0.76629	0.73632	0.71923	0.73277	0.68926	0.70119	0.75791	0.75533
0.69023	0.76145	0.69829	0.69668	0.69055	0.7824	0.74373	0.75211	0.73374	0.71666	0.68765	0.68024	0.74115	0.72923	0.70312	0.72375	0.72375	0.75533	0.7447	0.74373	0.71762	0.7318	0.70409	0.69925	0.68056	0.71601	0.67412	0.70924	0.70312	0.74405	0.7505	0.73309	0.72181	0.70763	0.73922	0.697	0.71698	0.68507	0.73567	0.75307	0.67218	0.72761	0.75952	0.73019	0.71214	0.72665	0.68411	0.69539	0.75211	0.75017
0.68346	0.75533	0.69281	0.6883	0.68378	0.77821	0.73632	0.74663	0.72665	0.71086	0.68121	0.67444	0.73503	0.7231	0.69796	0.71859	0.71762	0.74824	0.73825	0.7376	0.71086	0.726	0.69829	0.69377	0.67412	0.70924	0.66735	0.70183	0.69732	0.73825	0.74405	0.72729	0.71666	0.7028	0.73342	0.69087	0.71053	0.67766	0.73019	0.74663	0.66638	0.7202	0.75436	0.72504	0.70602	0.71988	0.67734	0.68926	0.74598	0.74437
0.67734	0.7505	0.68572	0.6825	0.67702	0.7708	0.72923	0.74147	0.72085	0.70538	0.67476	0.66831	0.72826	0.71633	0.69184	0.71247	0.7115	0.74179	0.73245	0.73148	0.70473	0.71988	0.69216	0.68701	0.66831	0.70215	0.66122	0.69732	0.69055	0.73148	0.73793	0.72149	0.71053	0.69635	0.72794	0.68411	0.70377	0.67122	0.72375	0.74018	0.6609	0.71343	0.74888	0.71827	0.69925	0.71343	0.67218	0.6825	0.73922	0.73793
0.67025	0.74502	0.67895	0.67702	0.67186	0.76564	0.72278	0.7347	0.7144	0.69893	0.66896	0.6609	0.72181	0.71053	0.68475	0.70602	0.70441	0.7376	0.72665	0.72568	0.69893	0.71247	0.68604	0.67992	0.66284	0.69571	0.65671	0.69087	0.68475	0.72471	0.73116	0.71505	0.70409	0.6883	0.72117	0.67734	0.69668	0.66477	0.71666	0.73342	0.65542	0.70699	0.74308	0.7115	0.69313	0.70763	0.66638	0.67573	0.73245	0.73148
0.66509	0.73696	0.67283	0.67122	0.66574	0.7592	0.71666	0.7289	0.70731	0.69184	0.66316	0.65542	0.71569	0.70312	0.67863	0.70022	0.69925	0.73084	0.72052	0.71859	0.69216	0.70699	0.67992	0.67444	0.65671	0.69023	0.65059	0.68507	0.67798	0.71859	0.72568	0.70796	0.69668	0.68185	0.71376	0.67025	0.69184	0.65929	0.71086	0.72923	0.64898	0.70054	0.73857	0.70473	0.68701	0.70054	0.65961	0.66993	0.72665	0.72633
0.65994	0.73148	0.66799	0.66509	0.65865	0.75436	0.71182	0.72214	0.70119	0.68572	0.65768	0.6493	0.71021	0.69764	0.67283	0.69281	0.69313	0.72439	0.71343	0.71247	0.68636	0.6999	0.6725	0.66896	0.65027	0.68411	0.64414	0.67766	0.67122	0.71214	0.71859	0.70183	0.69055	0.67508	0.70699	0.66541	0.68572	0.65317	0.70409	0.72278	0.64221	0.69442	0.73084	0.69764	0.67863	0.69474	0.65349	0.6638	0.72052	0.71988
0.65349	0.72536	0.66187	0.65961	0.65252	0.74856	0.70377	0.71633	0.69539	0.67895	0.65188	0.64447	0.70248	0.69055	0.66703	0.68733	0.68668	0.7173	0.70699	0.70731	0.67959	0.69281	0.66574	0.66284	0.64576	0.67702	0.6377	0.67057	0.66509	0.7057	0.71214	0.69571	0.68378	0.66993	0.70087	0.658	0.67831	0.64737	0.69732	0.71537	0.63641	0.6883	0.72471	0.69216	0.67379	0.68862	0.64769	0.658	0.71343	0.71247
0.64608	0.71795	0.65542	0.65188	0.64769	0.74244	0.69764	0.71021	0.68894	0.6725	0.64543	0.63802	0.69571	0.68378	0.66058	0.67927	0.67959	0.71086	0.70119	0.70022	0.67315	0.68701	0.66122	0.65671	0.63867	0.67025	0.63286	0.66638	0.65961	0.69893	0.7057	0.68894	0.67766	0.66316	0.69571	0.65252	0.67154	0.64157	0.69023	0.70892	0.63254	0.68217	0.71859	0.6854	0.66799	0.68346	0.64157	0.6522	0.70699	0.7057
0.64028	0.71214	0.6493	0.64576	0.64221	0.73567	0.6912	0.70344	0.6825	0.6667	0.64028	0.63286	0.68926	0.67734	0.65381	0.67379	0.67379	0.70505	0.69474	0.69442	0.66767	0.6825	0.65446	0.65091	0.63319	0.6638	0.62803	0.65994	0.65478	0.69249	0.69925	0.68217	0.67089	0.65768	0.6883	0.6464	0.6667	0.63576	0.6854	0.7028	0.62674	0.6754	0.71247	0.67895	0.66219	0.6754	0.63641	0.64608	0.70054	0.70022
0.63544	0.7057	0.64285	0.64092	0.63673	0.73019	0.68443	0.697	0.67637	0.66187	0.63319	0.62674	0.68378	0.67089	0.64833	0.66799	0.66799	0.69893	0.68862	0.68668	0.66122	0.6754	0.64866	0.64511	0.62835	0.65832	0.62158	0.65381	0.64833	0.68636	0.6941	0.67605	0.66509	0.65188	0.68121	0.64157	0.66058	0.63093	0.67992	0.69539	0.62126	0.66831	0.70505	0.6725	0.65607	0.66928	0.63061	0.64028	0.69474	0.69442
0.62996	0.69958	0.63867	0.63576	0.63029	0.72375	0.67863	0.6912	0.67089	0.6551	0.62835	0.62255	0.67702	0.66541	0.64221	0.66219	0.66187	0.69216	0.68185	0.68056	0.6551	0.66928	0.64382	0.6406	0.62384	0.65252	0.61739	0.64866	0.64157	0.67959	0.68604	0.67025	0.65897	0.6464	0.67508	0.63512	0.65285	0.62448	0.67218	0.68991	0.61578	0.66251	0.69958	0.66703	0.65027	0.66284	0.62513	0.63448	0.68797	0.68765
0.62448	0.69249	0.63351	0.63029	0.62545	0.7173	0.67283	0.68475	0.66509	0.64866	0.62384	0.61675	0.67057	0.65961	0.63705	0.65542	0.65671	0.68572	0.67637	0.6754	0.65059	0.66219	0.63802	0.63351	0.61804	0.64608	0.61192	0.64221	0.63609	0.67444	0.67959	0.66477	0.65156	0.63867	0.66896	0.62867	0.64833	0.61933	0.66541	0.68314	0.61192	0.65736	0.69281	0.6609	0.64447	0.65768	0.61901	0.62964	0.68185	0.68121
0.61965	0.68572	0.62739	0.62545	0.61997	0.71086	0.6667	0.67702	0.65897	0.6435	0.61836	0.61159	0.66606	0.65446	0.6319	0.64994	0.64962	0.67927	0.66928	0.66928	0.64511	0.65575	0.63319	0.62835	0.61224	0.64124	0.60805	0.63609	0.63093	0.66799	0.67347	0.65832	0.64608	0.63383	0.66284	0.6232	0.64447	0.61417	0.65929	0.67766	0.60547	0.65123	0.6854	0.65413	0.63834	0.65123	0.61482	0.62481	0.67476	0.6754
0.61353	0.67959	0.62255	0.62062	0.61385	0.70441	0.65994	0.67186	0.6522	0.6377	0.61321	0.60676	0.658	0.64737	0.62577	0.64447	0.64447	0.67283	0.6638	0.66251	0.63867	0.64962	0.62739	0.6232	0.60805	0.63576	0.6016	0.63029	0.62481	0.66219	0.66735	0.6522	0.64157	0.629	0.65704	0.61933	0.63705	0.60998	0.65478	0.67154	0.60128	0.64543	0.67992	0.64833	0.63254	0.64543	0.61095	0.61868	0.66993	0.66831
0.60869	0.67476	0.61739	0.61417	0.60869	0.69796	0.65317	0.66638	0.64672	0.63254	0.60773	0.60289	0.65349	0.64221	0.62126	0.63802	0.63834	0.66606	0.658	0.65671	0.63254	0.64543	0.62158	0.61707	0.60321	0.629	0.59774	0.6261	0.61997	0.65607	0.66122	0.64704	0.63576	0.6232	0.6522	0.61385	0.63093	0.60483	0.64833	0.66509	0.59677	0.63963	0.67412	0.64253	0.62674	0.6406	0.60547	0.61385	0.66316	0.66219
0.60321	0.66864	0.61127	0.60934	0.60418	0.69152	0.64737	0.66026	0.64124	0.62642	0.60321	0.59677	0.64672	0.63576	0.61578	0.63351	0.6319	0.65929	0.65252	0.64994	0.62706	0.63899	0.61643	0.61256	0.5987	0.62352	0.59355	0.62158	0.61482	0.64898	0.65542	0.64028	0.629	0.61868	0.64511	0.60869	0.62513	0.59999	0.64221	0.65865	0.59258	0.63512	0.66896	0.63802	0.62287	0.63415	0.60064	0.60966	0.65607	0.65704
0.5987	0.66219	0.60644	0.60386	0.60096	0.68604	0.64285	0.65349	0.63512	0.62223	0.60031	0.5929	0.64221	0.63029	0.61095	0.62803	0.62771	0.65478	0.64608	0.64511	0.62287	0.63383	0.61192	0.60708	0.59484	0.61965	0.58839	0.61611	0.61063	0.64382	0.64994	0.63512	0.62481	0.61256	0.63963	0.60386	0.62094	0.59548	0.63802	0.65381	0.58839	0.629	0.66251	0.63093	0.61707	0.62932	0.5958	0.60547	0.65188	0.6522
0.59612	0.65607	0.60257	0.60031	0.59484	0.67895	0.63738	0.64769	0.63061	0.61675	0.59419	0.58903	0.63512	0.62448	0.60547	0.6232	0.6232	0.6493	0.63963	0.63899	0.61804	0.62835	0.60644	0.60354	0.59097	0.61385	0.58452	0.61095	0.60483	0.63834	0.64382	0.629	0.61901	0.60773	0.63415	0.59999	0.61643	0.59065	0.63222	0.64737	0.58291	0.62352	0.6551	0.62577	0.61256	0.6232	0.59097	0.59999	0.64576	0.64608
0.59065	0.6493	0.59838	0.59516	0.59032	0.67347	0.63222	0.64253	0.62513	0.61159	0.58903	0.58484	0.63093	0.61868	0.6016	0.61739	0.61707	0.6435	0.6348	0.63383	0.61288	0.62191	0.6016	0.59902	0.58613	0.60902	0.58098	0.60579	0.59935	0.63254	0.63705	0.62448	0.61321	0.60257	0.629	0.59387	0.61063	0.58613	0.62577	0.64189	0.57969	0.61901	0.65059	0.62126	0.6074	0.61868	0.58549	0.5958	0.63931	0.63867
0.58581	0.64318	0.59387	0.59097	0.58678	0.66574	0.62706	0.63641	0.61965	0.60579	0.58517	0.58065	0.62416	0.61449	0.5958	0.61159	0.61256	0.63705	0.63029	0.62803	0.60805	0.61643	0.59774	0.59355	0.58194	0.60418	0.57743	0.60031	0.59548	0.62674	0.63157	0.61804	0.60773	0.59838	0.62384	0.58936	0.60676	0.58194	0.61933	0.63544	0.57647	0.61353	0.64447	0.61611	0.60289	0.61321	0.58259	0.59161	0.63254	0.63351
0.58162	0.6377	0.58871	0.58613	0.58259	0.66058	0.62062	0.63061	0.61385	0.60128	0.5813	0.57647	0.61965	0.60966	0.59193	0.60708	0.60805	0.63157	0.62384	0.62384	0.60289	0.61224	0.59322	0.58903	0.57743	0.59999	0.5726	0.59612	0.59161	0.62287	0.62674	0.61385	0.60289	0.59355	0.61804	0.58549	0.60225	0.57872	0.61643	0.62932	0.57228	0.60869	0.63899	0.60998	0.59902	0.60837	0.57904	0.5871	0.62835	0.62835
0.57775	0.63319	0.58581	0.58065	0.57872	0.65478	0.61546	0.62545	0.6103	0.59774	0.57711	0.57292	0.61449	0.60483	0.58871	0.60354	0.60289	0.62545	0.61868	0.61739	0.59935	0.60773	0.58871	0.58549	0.57421	0.59516	0.56809	0.59226	0.58678	0.61739	0.62158	0.60902	0.59935	0.58936	0.61256	0.5813	0.59677	0.57485	0.6103	0.62481	0.56809	0.60386	0.63351	0.60644	0.59419	0.60289	0.57518	0.58323	0.6232	0.6232
0.57485	0.62835	0.58098	0.57904	0.57421	0.64866	0.6103	0.62126	0.60483	0.59322	0.57356	0.57002	0.60869	0.59967	0.58452	0.59806	0.59806	0.6203	0.61449	0.61256	0.59355	0.60257	0.5842	0.5813	0.56938	0.59097	0.56519	0.58807	0.58259	0.61256	0.61546	0.60418	0.59451	0.58646	0.60902	0.57711	0.59226	0.57034	0.60579	0.61965	0.56519	0.59902	0.62835	0.60289	0.58871	0.59902	0.57099	0.57872	0.61868	0.61804
0.57034	0.62158	0.57647	0.57421	0.57099	0.64318	0.60676	0.61578	0.60128	0.58871	0.5697	0.56519	0.60386	0.59516	0.58033	0.59355	0.59387	0.61611	0.6103	0.60837	0.59065	0.59902	0.58001	0.57679	0.5668	0.58613	0.56293	0.58356	0.57872	0.60676	0.6103	0.59967	0.59	0.58065	0.60418	0.57356	0.58903	0.56647	0.60096	0.61417	0.56164	0.59419	0.6232	0.59677	0.58581	0.59387	0.56647	0.57582	0.61321	0.61224
0.56744	0.61643	0.57356	0.57034	0.56647	0.6377	0.6016	0.60966	0.59484	0.58388	0.56615	0.56196	0.59935	0.59032	0.5755	0.58936	0.59	0.61127	0.6045	0.60321	0.58646	0.5929	0.57582	0.57421	0.56357	0.58194	0.55842	0.57872	0.57518	0.60225	0.60611	0.59484	0.58581	0.57679	0.59774	0.56938	0.58484	0.5639	0.59709	0.60902	0.5581	0.59032	0.61675	0.59258	0.58033	0.59032	0.56325	0.57099	0.60805	0.60773
0.56357	0.61159	0.57002	0.56744	0.56325	0.63222	0.59677	0.60547	0.59129	0.58065	0.56293	0.5581	0.5958	0.58549	0.5726	0.58549	0.58549	0.60579	0.59999	0.5987	0.58194	0.58774	0.57195	0.57002	0.56035	0.57872	0.55519	0.57485	0.57131	0.59774	0.60064	0.59097	0.5813	0.57356	0.59484	0.56647	0.57969	0.561	0.59193	0.60418	0.55423	0.58581	0.61159	0.58839	0.57679	0.58452	0.561	0.56776	0.60354	0.60289
0.56035	0.60676	0.56551	0.56422	0.55938	0.62739	0.59226	0.59999	0.5871	0.57614	0.55842	0.55616	0.59129	0.5813	0.56841	0.58033	0.58065	0.60128	0.59612	0.59484	0.57647	0.58452	0.56938	0.56615	0.55745	0.57389	0.55262	0.57195	0.56583	0.59226	0.59677	0.58613	0.57679	0.57066	0.59032	0.56196	0.57614	0.55681	0.58774	0.59806	0.55229	0.58194	0.6074	0.58356	0.5726	0.58194	0.55745	0.5639	0.59774	0.59709
0.55519	0.60128	0.56228	0.56035	0.55681	0.62094	0.58903	0.5958	0.58323	0.57324	0.55552	0.55229	0.58678	0.57679	0.56325	0.57679	0.57743	0.59645	0.59065	0.59	0.57324	0.58001	0.56551	0.56325	0.55455	0.57034	0.54972	0.56809	0.5639	0.58774	0.59226	0.58227	0.57292	0.56647	0.58549	0.55874	0.5726	0.55391	0.58259	0.59484	0.54939	0.5784	0.60354	0.58001	0.5697	0.5784	0.55358	0.561	0.59355	0.59355
0.55262	0.59774	0.55842	0.55552	0.55326	0.61707	0.58356	0.59097	0.58001	0.56905	0.55294	0.54939	0.58162	0.57421	0.56164	0.5726	0.57389	0.59193	0.58646	0.58549	0.57034	0.57679	0.56196	0.56035	0.55036	0.56776	0.54649	0.56454	0.561	0.58452	0.58839	0.57743	0.56938	0.56325	0.58162	0.55552	0.56938	0.55133	0.57937	0.59065	0.54585	0.57453	0.59838	0.57614	0.56615	0.57389	0.55197	0.5581	0.58968	0.59
0.54972	0.59387	0.55584	0.55294	0.55036	0.61192	0.57904	0.5871	0.57485	0.56583	0.54875	0.54778	0.57904	0.5697	0.5581	0.57002	0.57002	0.58646	0.58259	0.5813	0.56615	0.57292	0.55874	0.55681	0.54843	0.56293	0.54327	0.56164	0.55777	0.58065	0.58356	0.57421	0.56647	0.55938	0.57775	0.55262	0.56551	0.54843	0.57582	0.58678	0.54295	0.57002	0.5929	0.57324	0.56196	0.56873	0.5481	0.55487	0.58517	0.58452
0.54714	0.58871	0.55229	0.55036	0.54714	0.60644	0.57647	0.58291	0.57195	0.56228	0.54682	0.54424	0.57356	0.56615	0.55455	0.5668	0.56583	0.58323	0.57904	0.57872	0.56325	0.56841	0.55616	0.55358	0.54617	0.55971	0.54166	0.5581	0.55358	0.57582	0.57904	0.57228	0.56164	0.55552	0.57389	0.54907	0.56196	0.54585	0.57163	0.58162	0.54101	0.5668	0.58968	0.56938	0.55777	0.56712	0.5452	0.55133	0.58065	0.5813
0.54295	0.58356	0.54939	0.54746	0.54456	0.60128	0.57292	0.5784	0.56873	0.55906	0.54359	0.54101	0.57066	0.56261	0.55165	0.56196	0.56261	0.57937	0.57582	0.57485	0.56067	0.56486	0.55229	0.55036	0.54295	0.55681	0.53908	0.55391	0.55133	0.57228	0.57421	0.56841	0.55874	0.55229	0.56938	0.54585	0.55874	0.5423	0.56809	0.5784	0.53811	0.56357	0.58517	0.56486	0.55648	0.56261	0.54263	0.54843	0.57679	0.57743
0.54101	0.58033	0.54746	0.54456	0.54198	0.59677	0.56873	0.57421	0.56422	0.55487	0.54166	0.53844	0.56776	0.55971	0.54875	0.55971	0.56003	0.57485	0.57195	0.57066	0.55713	0.56196	0.54939	0.54778	0.5394	0.55326	0.53586	0.55068	0.54843	0.56905	0.57131	0.5639	0.55519	0.54972	0.56583	0.54327	0.55584	0.53973	0.56486	0.57453	0.53586	0.55938	0.58065	0.561	0.55229	0.55874	0.54037	0.54585	0.57292	0.57356
0.5394	0.57647	0.54359	0.54263	0.53844	0.5929	0.56486	0.57034	0.56196	0.55294	0.53908	0.53747	0.56357	0.55519	0.54649	0.55584	0.55552	0.57163	0.5668	0.56712	0.55358	0.55842	0.54682	0.54488	0.53747	0.55004	0.53425	0.5481	0.54617	0.56551	0.5668	0.56067	0.55294	0.54778	0.56261	0.54101	0.55262	0.53747	0.56067	0.56938	0.53296	0.55681	0.57647	0.5581	0.54843	0.55648	0.53715	0.54456	0.56905	0.5697
0.53682	0.5726	0.54134	0.53876	0.53682	0.58871	0.56228	0.5668	0.55842	0.54939	0.53618	0.53521	0.55971	0.55294	0.54263	0.55358	0.55326	0.56647	0.5639	0.56261	0.55036	0.55487	0.54456	0.54166	0.53489	0.54682	0.53135	0.54585	0.54295	0.56196	0.56454	0.55713	0.54843	0.54456	0.55971	0.53747	0.54875	0.53457	0.55713	0.56615	0.53167	0.55423	0.57389	0.55487	0.54649	0.55326	0.53521	0.54101	0.56551	0.56519
0.5336	0.56938	0.53779	0.5365	0.53489	0.5842	0.55842	0.5639	0.55552	0.54585	0.5336	0.53102	0.55584	0.54939	0.54037	0.54972	0.54939	0.5639	0.56067	0.55971	0.54778	0.55133	0.54295	0.54069	0.53231	0.54456	0.52973	0.54327	0.54101	0.55842	0.56067	0.55423	0.54649	0.54101	0.55616	0.53586	0.54682	0.53296	0.55423	0.56261	0.52973	0.55101	0.56938	0.55262	0.54391	0.55036	0.53264	0.5394	0.5639	0.56325
0.53167	0.56583	0.53618	0.53392	0.53264	0.58033	0.55487	0.56067	0.55197	0.54359	0.53296	0.52909	0.55358	0.54682	0.53908	0.54714	0.54778	0.56003	0.55777	0.55681	0.54424	0.54875	0.53779	0.53811	0.53038	0.54166	0.5278	0.54037	0.53779	0.55648	0.55713	0.55197	0.54327	0.5394	0.55326	0.5336	0.54424	0.53102	0.55229	0.56003	0.52651	0.54714	0.56486	0.54907	0.54166	0.54746	0.53102	0.5365	0.55971	0.56003
0.52941	0.56261	0.53392	0.53231	0.52941	0.57679	0.55165	0.55681	0.54875	0.54134	0.52941	0.52748	0.55004	0.54424	0.53682	0.54617	0.5452	0.55713	0.55423	0.55294	0.54198	0.54553	0.53682	0.53521	0.52845	0.53908	0.52522	0.53715	0.53586	0.55262	0.55326	0.54907	0.54166	0.53618	0.55068	0.53135	0.54005	0.5278	0.54843	0.55584	0.52458	0.5452	0.56228	0.54682	0.5394	0.54456	0.52877	0.53296	0.55552	0.55584
0.52716	0.55842	0.53135	0.53102	0.52683	0.57163	0.54939	0.55326	0.54649	0.53844	0.52651	0.52555	0.54778	0.54069	0.53392	0.54166	0.54134	0.55358	0.55068	0.55036	0.5394	0.5423	0.5336	0.53199	0.52748	0.5365	0.52426	0.53554	0.53328	0.54972	0.55036	0.54585	0.53876	0.53392	0.54649	0.52877	0.53779	0.52619	0.54553	0.55165	0.52361	0.54198	0.55906	0.5423	0.53618	0.5423	0.52651	0.53102	0.55133	0.55326
0.52587	0.55584	0.52909	0.52683	0.52555	0.56841	0.54714	0.55036	0.54391	0.53489	0.5249	0.52264	0.54424	0.53876	0.5307	0.53876	0.53876	0.55068	0.5481	0.54778	0.53682	0.54005	0.53296	0.53102	0.52426	0.5336	0.522	0.53231	0.53038	0.54649	0.54714	0.54263	0.53682	0.53135	0.54424	0.52683	0.53554	0.52458	0.5423	0.54972	0.522	0.54005	0.55648	0.54037	0.53489	0.54005	0.52426	0.53006	0.54907	0.55036
0.52361	0.55262	0.52716	0.52522	0.52393	0.56519	0.54456	0.54778	0.54005	0.53328	0.52361	0.52232	0.54134	0.53554	0.52941	0.53715	0.5365	0.54778	0.54488	0.54553	0.53521	0.53844	0.5307	0.52877	0.522	0.53296	0.51942	0.52973	0.52909	0.54553	0.54488	0.54005	0.53425	0.52973	0.5423	0.5249	0.53392	0.52297	0.54069	0.54746	0.51942	0.53747	0.55165	0.53844	0.53135	0.5365	0.522	0.52716	0.54746	0.54746
0.522	0.55068	0.52555	0.52361	0.52103	0.56261	0.54069	0.54488	0.53779	0.53199	0.52136	0.52103	0.53844	0.53328	0.52812	0.53489	0.53457	0.54456	0.54134	0.5423	0.53296	0.53586	0.52845	0.52619	0.52071	0.52973	0.51813	0.52845	0.52651	0.54166	0.54198	0.53779	0.53199	0.52748	0.5394	0.52361	0.53167	0.52103	0.53876	0.54424	0.51845	0.53425	0.54939	0.5365	0.52941	0.53457	0.52103	0.52522	0.54456	0.54456
0.51942	0.54746	0.52329	0.52168	0.52007	0.55874	0.53908	0.54198	0.53586	0.52941	0.51878	0.51813	0.53618	0.53006	0.52426	0.53167	0.53231	0.54101	0.54005	0.53973	0.53006	0.53392	0.52619	0.5249	0.51974	0.52845	0.51717	0.52651	0.52426	0.53908	0.5394	0.53586	0.53006	0.52522	0.53811	0.52103	0.52877	0.5191	0.53489	0.54101	0.51749	0.5336	0.54585	0.5336	0.5278	0.53231	0.51845	0.52329	0.54198	0.54198
0.51717	0.54359	0.52071	0.5191	0.51845	0.55487	0.53747	0.53876	0.53296	0.52683	0.51845	0.51684	0.53328	0.52845	0.522	0.53038	0.52973	0.54037	0.53747	0.53715	0.52877	0.53135	0.52361	0.52232	0.51749	0.52555	0.51555	0.52458	0.52458	0.53618	0.53747	0.53296	0.52748	0.52361	0.53457	0.52007	0.52748	0.51717	0.53167	0.53973	0.51491	0.53102	0.54456	0.5307	0.52651	0.52941	0.51781	0.522	0.53844	0.54037
0.5162	0.54166	0.5191	0.51781	0.51588	0.55197	0.53392	0.53682	0.53102	0.52458	0.51652	0.51588	0.53199	0.52619	0.52103	0.52812	0.52812	0.53747	0.53521	0.53425	0.52555	0.53006	0.52232	0.52103	0.51588	0.52393	0.5133	0.52136	0.52232	0.53457	0.53521	0.5307	0.5249	0.52103	0.53135	0.51813	0.52587	0.5162	0.53102	0.53618	0.51265	0.52845	0.54037	0.52941	0.52393	0.52748	0.51555	0.5191	0.5365	0.53747
0.51523	0.53908	0.51749	0.51652	0.51394	0.55004	0.5307	0.53457	0.52909	0.52297	0.51555	0.51394	0.53006	0.52458	0.51942	0.52651	0.52651	0.53489	0.53231	0.53296	0.52361	0.52716	0.52071	0.51845	0.51394	0.522	0.51233	0.52007	0.51974	0.53231	0.53199	0.52941	0.52361	0.52007	0.52941	0.51588	0.52232	0.5133	0.52877	0.53457	0.51201	0.52748	0.53844	0.52748	0.522	0.52619	0.51427	0.51781	0.5336	0.53489
0.51201	0.53715	0.5162	0.51491	0.51298	0.54617	0.53006	0.53167	0.52716	0.52007	0.51362	0.5133	0.52683	0.522	0.51684	0.52361	0.52297	0.53167	0.53038	0.5307	0.52232	0.52426	0.51845	0.51781	0.5133	0.51974	0.51201	0.51878	0.51878	0.52941	0.52973	0.52683	0.52136	0.51749	0.52812	0.51459	0.52071	0.51169	0.52587	0.53167	0.51072	0.52555	0.53682	0.52522	0.52007	0.52458	0.51201	0.51684	0.53102	0.53231
0.5104	0.5336	0.5133	0.51265	0.51169	0.5423	0.5278	0.52909	0.52522	0.51845	0.51201	0.51104	0.52458	0.52136	0.51491	0.52168	0.522	0.52941	0.52748	0.52748	0.52071	0.52329	0.51717	0.51588	0.51008	0.5191	0.50879	0.51684	0.51684	0.5278	0.52845	0.52426	0.51974	0.51684	0.52619	0.51265	0.51942	0.51104	0.52522	0.53038	0.51008	0.52329	0.53296	0.52297	0.51942	0.52232	0.5104	0.5162	0.52877	0.53038
0.50911	0.53231	0.51201	0.51201	0.5104	0.54134	0.52587	0.52683	0.52297	0.51717	0.5104	0.51072	0.52361	0.51813	0.51394	0.51942	0.52071	0.5278	0.52683	0.52619	0.51845	0.52103	0.51555	0.51555	0.50943	0.51717	0.50846	0.51491	0.51588	0.52619	0.52587	0.52264	0.51781	0.51491	0.52426	0.51169	0.51813	0.5104	0.52361	0.52651	0.50879	0.52103	0.53135	0.52168	0.51717	0.51942	0.50975	0.51394	0.52716	0.52941
0.5075	0.53006	0.51104	0.5104	0.50814	0.53876	0.52329	0.5249	0.52136	0.51555	0.50911	0.50879	0.52071	0.5162	0.51201	0.51878	0.51878	0.52587	0.52426	0.52426	0.51652	0.5191	0.51362	0.51265	0.50846	0.51491	0.50621	0.51362	0.5133	0.52426	0.52329	0.52232	0.51588	0.51362	0.52232	0.50943	0.51588	0.50943	0.52136	0.52458	0.50685	0.5191	0.52973	0.51942	0.51523	0.51749	0.50782	0.51201	0.52555	0.52651
0.50621	0.52812	0.50879	0.50943	0.50718	0.53554	0.522	0.52297	0.51974	0.5133	0.50685	0.50685	0.5191	0.51459	0.51072	0.51684	0.51684	0.52361	0.52297	0.52264	0.51523	0.51781	0.51298	0.5104	0.50685	0.51394	0.50492	0.51201	0.51201	0.522	0.52136	0.51974	0.51491	0.51072	0.52039	0.50814	0.51427	0.50685	0.51942	0.52297	0.50621	0.51813	0.52748	0.51717	0.51427	0.51652	0.50653	0.51136	0.52264	0.52393
0.50492	0.52522	0.50814	0.50782	0.50556	0.53328	0.52071	0.52039	0.51749	0.51136	0.50589	0.50556	0.51845	0.51394	0.50911	0.51491	0.51523	0.52264	0.52071	0.52103	0.51459	0.51523	0.51104	0.50943	0.50653	0.51298	0.5046	0.51008	0.51169	0.51974	0.52039	0.51652	0.51233	0.50975	0.51878	0.50718	0.5133	0.50685	0.51845	0.52168	0.5046	0.51652	0.52522	0.51588	0.51136	0.51555	0.50427	0.51008	0.52136	0.52329
0.50395	0.52361	0.50685	0.50685	0.50427	0.53102	0.5191	0.51878	0.5162	0.51104	0.50556	0.50524	0.51652	0.51233	0.50814	0.51459	0.51427	0.52103	0.51845	0.51845	0.51201	0.51362	0.51008	0.50846	0.50427	0.51008	0.50266	0.50814	0.50943	0.51878	0.5191	0.51652	0.51201	0.50911	0.51652	0.50524	0.51169	0.50556	0.51652	0.51942	0.50299	0.51523	0.52264	0.51491	0.51136	0.5133	0.50427	0.5075	0.51974	0.52168
0.50266	0.52264	0.50589	0.50589	0.50331	0.52941	0.51684	0.51813	0.51459	0.50943	0.50427	0.50427	0.51491	0.5104	0.50589	0.51201	0.51136	0.51749	0.5162	0.51749	0.50943	0.51169	0.50814	0.50814	0.50266	0.50814	0.50137	0.50782	0.50782	0.51652	0.51684	0.51491	0.5104	0.50685	0.51555	0.50556	0.50911	0.50363	0.51459	0.51717	0.50234	0.51298	0.52071	0.51298	0.50846	0.51233	0.50266	0.50621	0.51813	0.5191
0.50073	0.52039	0.50331	0.50427	0.50202	0.52555	0.51523	0.5162	0.5133	0.50718	0.5017	0.50299	0.51298	0.50846	0.5046	0.50943	0.51072	0.5162	0.51588	0.51555	0.50846	0.50975	0.50782	0.50524	0.50234	0.50782	0.50073	0.50653	0.50685	0.51491	0.51555	0.51265	0.50879	0.50653	0.51427	0.50299	0.50846	0.50331	0.51298	0.51491	0.50202	0.51265	0.52007	0.5104	0.50814	0.51104	0.50202	0.50556	0.51588	0.51749
0.50041	0.51813	0.50234	0.50266	0.50041	0.5249	0.5133	0.5133	0.51233	0.50621	0.50073	0.50073	0.51072	0.50718	0.50363	0.50782	0.50911	0.51588	0.51394	0.51362	0.50782	0.50943	0.50621	0.5046	0.50073	0.50653	0.49944	0.50427	0.50621	0.51394	0.51362	0.51201	0.50653	0.50492	0.51298	0.5017	0.50685	0.50105	0.51201	0.51491	0.49912	0.50975	0.51813	0.50975	0.50653	0.50975	0.50137	0.50492	0.51523	0.51652
0.49976	0.51717	0.50105	0.50202	0.50008	0.52393	0.51169	0.5133	0.50943	0.50492	0.50073	0.50008	0.51008	0.50685	0.50299	0.50653	0.50846	0.5133	0.51104	0.51201	0.50653	0.50879	0.5046	0.50395	0.49944	0.50524	0.49847	0.50363	0.50492	0.51233	0.51233	0.5104	0.50556	0.50363	0.51169	0.50073	0.50621	0.50073	0.51008	0.51362	0.49847	0.50911	0.51652	0.50814	0.50492	0.50911	0.49976	0.50299	0.51394	0.51427
0.49815	0.51555	0.50073	0.50073	0.49847	0.52168	0.5104	0.51201	0.50911	0.50395	0.49847	0.49944	0.50782	0.50427	0.5017	0.50621	0.50685	0.51136	0.51008	0.5104	0.50492	0.50621	0.50299	0.50234	0.49944	0.50299	0.49718	0.5017	0.50234	0.51136	0.50943	0.50879	0.50395	0.50234	0.5104	0.49944	0.50492	0.49815	0.50814	0.51136	0.49783	0.50814	0.51491	0.50653	0.50363	0.50653	0.49912	0.50105	0.51201	0.51298
0.49686	0.51362	0.49944	0.50073	0.49751	0.52039	0.51008	0.50911	0.50814	0.50202	0.49751	0.49783	0.50718	0.50363	0.49944	0.50556	0.50427	0.51104	0.50879	0.51008	0.5046	0.50427	0.50266	0.50041	0.49815	0.50234	0.49718	0.50137	0.50234	0.50814	0.50943	0.50814	0.50266	0.50008	0.50814	0.49847	0.50299	0.49686	0.50621	0.50975	0.49654	0.50685	0.51298	0.50589	0.50266	0.50556	0.49751	0.50041	0.50943	0.51169
0.49525	0.51201	0.49751	0.4988	0.4959	0.51813	0.50846	0.50814	0.50589	0.50073	0.49654	0.49751	0.50556	0.50266	0.49847	0.50299	0.50427	0.50911	0.5075	0.50846	0.50331	0.50299	0.5017	0.50041	0.49622	0.50105	0.49525	0.4988	0.50137	0.50879	0.50782	0.50589	0.5017	0.50073	0.50718	0.49686	0.50266	0.49718	0.50556	0.50814	0.49557	0.50556	0.51136	0.50427	0.50105	0.50427	0.49686	0.49976	0.50975	0.51008
0.49525	0.51136	0.49622	0.49815	0.49557	0.5162	0.50621	0.50685	0.5046	0.50041	0.4959	0.4959	0.50524	0.50041	0.49751	0.50299	0.50299	0.50846	0.50556	0.50718	0.50234	0.50331	0.50041	0.49912	0.4959	0.50008	0.49461	0.49815	0.49976	0.50685	0.50653	0.50524	0.50105	0.50041	0.50685	0.49686	0.5017	0.49557	0.5046	0.50685	0.49428	0.50331	0.50846	0.50331	0.50008	0.50202	0.4959	0.49847	0.5075	0.50782
0.49396	0.50911	0.49557	0.49718	0.49428	0.51555	0.50556	0.50653	0.50395	0.49783	0.49428	0.49493	0.50395	0.49912	0.4959	0.5017	0.50105	0.50589	0.50427	0.50653	0.49912	0.5017	0.4988	0.4988	0.49461	0.4988	0.49332	0.49815	0.49944	0.50492	0.50492	0.5046	0.49944	0.4988	0.5046	0.49557	0.49912	0.49557	0.50331	0.50524	0.49364	0.50331	0.50718	0.50266	0.49976	0.5017	0.49461	0.49686	0.50589	0.50653
0.49267	0.50782	0.49461	0.4959	0.49428	0.5133	0.5046	0.50395	0.50202	0.49751	0.49332	0.49396	0.50202	0.49847	0.49461	0.50041	0.50105	0.50524	0.50395	0.50492	0.49912	0.50008	0.49718	0.49654	0.49364	0.49718	0.49267	0.49622	0.49783	0.50395	0.50427	0.50299	0.49751	0.49815	0.50363	0.49525	0.49847	0.49396	0.50234	0.50331	0.49267	0.5017	0.50685	0.50105	0.49912	0.50073	0.49396	0.49686	0.50492	0.50653
0.49171	0.50653	0.49299	0.49428	0.49332	0.51169	0.50299	0.50266	0.5017	0.49751	0.49267	0.49235	0.50137	0.49783	0.49428	0.49944	0.50008	0.5046	0.50234	0.50299	0.49751	0.49847	0.49654	0.49622	0.49267	0.49686	0.49203	0.49525	0.49718	0.50299	0.50299	0.5017	0.49622	0.49622	0.5017	0.49364	0.4988	0.49332	0.50105	0.50299	0.49171	0.50041	0.50524	0.49944	0.49847	0.49944	0.49299	0.4959	0.50363	0.50524
0.49171	0.50589	0.49267	0.49364	0.49171	0.50975	0.5017	0.50137	0.49944	0.49622	0.49171	0.49106	0.49944	0.49686	0.49461	0.4988	0.49912	0.50331	0.50041	0.50234	0.49783	0.49815	0.49525	0.49557	0.49138	0.4959	0.49009	0.49428	0.49557	0.50105	0.50105	0.50105	0.49654	0.49525	0.50137	0.49235	0.49718	0.49299	0.49976	0.50202	0.49074	0.49944	0.50266	0.49847	0.49622	0.49783	0.49235	0.49332	0.50299	0.50492
0.49042	0.50427	0.49171	0.49461	0.49042	0.50879	0.50073	0.50041	0.49944	0.49493	0.49009	0.49171	0.4988	0.49557	0.49299	0.49815	0.49718	0.50105	0.49944	0.50137	0.4959	0.49622	0.49461	0.49396	0.49106	0.49557	0.49009	0.49267	0.49461	0.49912	0.50008	0.4988	0.49461	0.49461	0.50008	0.49235	0.49493	0.49171	0.49944	0.50008	0.49106	0.49944	0.50299	0.49718	0.49525	0.49686	0.49106	0.49267	0.50137	0.50202
0.48945	0.50266	0.49042	0.49235	0.49042	0.50685	0.50073	0.49847	0.49815	0.49332	0.48977	0.49009	0.49751	0.49525	0.49171	0.49654	0.49718	0.50073	0.49912	0.50041	0.49493	0.49557	0.49364	0.49267	0.49009	0.49364	0.48913	0.49299	0.49332	0.49912	0.49944	0.49783	0.49428	0.49332	0.49944	0.49042	0.49461	0.49074	0.49783	0.49815	0.49074	0.49686	0.50202	0.4959	0.49557	0.49686	0.49074	0.49267	0.50041	0.50105
0.48913	0.50137	0.48945	0.49138	0.49009	0.50685	0.49847	0.49718	0.49654	0.49235	0.48945	0.48977	0.49718	0.49461	0.49106	0.4959	0.49557	0.49912	0.49622	0.49751	0.49428	0.49525	0.49299	0.49267	0.48881	0.49267	0.48752	0.49171	0.49203	0.49783	0.4988	0.49686	0.49267	0.49364	0.49815	0.49106	0.49428	0.49106	0.49686	0.49783	0.48881	0.49622	0.50041	0.49493	0.49364	0.49557	0.49009	0.49106	0.4988	0.50073
0.48848	0.50105	0.49009	0.49042	0.48913	0.50492	0.49686	0.49718	0.49525	0.49203	0.48977	0.48848	0.49557	0.49267	0.49042	0.49428	0.49461	0.4988	0.49557	0.49815	0.49235	0.49461	0.49171	0.49074	0.48881	0.49267	0.48752	0.49106	0.49267	0.49815	0.49686	0.49686	0.49171	0.49267	0.49686	0.48945	0.49235	0.49042	0.4959	0.49718	0.48752	0.49493	0.49751	0.49461	0.49235	0.49332	0.49042	0.49042	0.49815	0.4988
0.48655	0.50041	0.48881	0.49042	0.48848	0.50299	0.49557	0.49622	0.49461	0.49171	0.48752	0.48752	0.49493	0.49171	0.49009	0.49396	0.49364	0.49718	0.49557	0.49783	0.49267	0.49396	0.48977	0.49042	0.48816	0.49106	0.48655	0.49042	0.49171	0.49622	0.49525	0.49525	0.49106	0.49171	0.49654	0.48913	0.49235	0.48848	0.49428	0.4959	0.48752	0.49493	0.49815	0.49461	0.49171	0.49299	0.48816	0.49009	0.49654	0.49783
0.48655	0.49944	0.48752	0.49009	0.48816	0.50234	0.4959	0.49461	0.49493	0.48913	0.48719	0.48558	0.49332	0.49106	0.48913	0.49332	0.49332	0.49622	0.49525	0.49557	0.49203	0.49267	0.49009	0.48881	0.48784	0.49074	0.4859	0.48913	0.49138	0.49493	0.49557	0.49428	0.48977	0.48977	0.49557	0.48816	0.49171	0.48752	0.49396	0.49493	0.48655	0.49364	0.49751	0.49299	0.49171	0.49299	0.48655	0.48977	0.49557	0.49686
0.48558	0.49751	0.48687	0.48881	0.48655	0.50073	0.49557	0.49364	0.49428	0.48945	0.48655	0.48558	0.49267	0.49106	0.48816	0.49171	0.49235	0.49622	0.49332	0.49396	0.49106	0.49235	0.48881	0.48816	0.48752	0.48945	0.48494	0.48784	0.49106	0.49493	0.49461	0.49299	0.48881	0.48945	0.49396	0.48655	0.49074	0.48687	0.49332	0.49396	0.48526	0.49235	0.49654	0.49203	0.49074	0.49267	0.48655	0.48848	0.49461	0.49654
0.48558	0.49654	0.48752	0.48881	0.48494	0.50073	0.49364	0.49267	0.49138	0.48881	0.48623	0.48526	0.49171	0.48913	0.48719	0.49106	0.49235	0.49461	0.49203	0.49396	0.49009	0.49042	0.48848	0.48881	0.48623	0.48848	0.483	0.48687	0.48977	0.49332	0.49299	0.49171	0.48848	0.48913	0.49299	0.48719	0.49009	0.48623	0.49299	0.49299	0.48494	0.49203	0.49493	0.49106	0.48913	0.49074	0.4859	0.48752	0.49364	0.49493
0.48429	0.49525	0.4859	0.48655	0.48494	0.49944	0.49396	0.49267	0.49203	0.48687	0.48526	0.48494	0.48977	0.48784	0.4859	0.48977	0.48977	0.49235	0.49138	0.49299	0.48881	0.48848	0.48752	0.48752	0.48655	0.48784	0.48365	0.48655	0.48784	0.49299	0.49203	0.49203	0.48784	0.48881	0.49171	0.48558	0.48848	0.48494	0.49074	0.49106	0.48494	0.49138	0.49428	0.49009	0.48913	0.49009	0.48526	0.48687	0.49235	0.49364
0.483	0.49525	0.48462	0.48526	0.48397	0.49686	0.49267	0.49138	0.49106	0.48687	0.48462	0.48462	0.48913	0.48719	0.48494	0.48881	0.48913	0.49235	0.49138	0.49203	0.48816	0.48848	0.48655	0.48623	0.48494	0.48655	0.483	0.48655	0.48816	0.49171	0.49332	0.49042	0.48784	0.48848	0.49106	0.48526	0.48784	0.48494	0.49138	0.49074	0.48429	0.49009	0.49267	0.48913	0.48881	0.48945	0.48494	0.48687	0.49138	0.49364
0.48236	0.49299	0.48365	0.48494	0.48365	0.4959	0.49171	0.49009	0.48977	0.48558	0.48397	0.483	0.48881	0.48719	0.48526	0.48816	0.48945	0.49171	0.49042	0.49106	0.48752	0.48816	0.48558	0.48558	0.48365	0.48752	0.48107	0.48462	0.48719	0.49074	0.49203	0.48913	0.4859	0.48784	0.49042	0.48429	0.48752	0.48365	0.48945	0.49042	0.48397	0.48816	0.49235	0.48881	0.48784	0.48719	0.48429	0.48558	0.49138	0.49267
0.48204	0.49299	0.48365	0.48494	0.483	0.4959	0.48977	0.48945	0.48913	0.48655	0.483	0.48333	0.48881	0.48655	0.48462	0.48784	0.48784	0.49074	0.48977	0.49042	0.48719	0.48848	0.48462	0.48494	0.48365	0.48623	0.48139	0.48397	0.4859	0.49009	0.49009	0.48881	0.48623	0.48687	0.48945	0.48397	0.48655	0.48429	0.48913	0.49009	0.48236	0.48848	0.49106	0.48848	0.48655	0.48719	0.48365	0.48526	0.49042	0.49235
0.48172	0.49171	0.48268	0.48462	0.48236	0.49461	0.48977	0.48945	0.48881	0.48494	0.48204	0.48236	0.48784	0.48494	0.48333	0.48752	0.48752	0.49042	0.48913	0.49042	0.4859	0.48687	0.48494	0.483	0.48365	0.48558	0.48172	0.48397	0.48462	0.48816	0.48945	0.48816	0.48397	0.48526	0.48913	0.483	0.48558	0.48204	0.48784	0.48816	0.48204	0.48752	0.49106	0.48655	0.48655	0.48719	0.48268	0.48429	0.48913	0.49042
0.48075	0.49106	0.48268	0.48333	0.48172	0.49332	0.48913	0.48655	0.48784	0.48397	0.48172	0.48139	0.48623	0.48494	0.48236	0.4859	0.48655	0.48848	0.48784	0.48816	0.4859	0.48526	0.48462	0.48365	0.48236	0.48333	0.48075	0.483	0.48462	0.48719	0.48848	0.48816	0.48397	0.48462	0.48816	0.48236	0.48623	0.48139	0.48752	0.48784	0.48172	0.48655	0.48977	0.48558	0.48526	0.48687	0.48172	0.48397	0.48784	0.49009
0.48043	0.49009	0.48172	0.48268	0.48107	0.49299	0.48848	0.48719	0.48623	0.48268	0.48204	0.48139	0.48687	0.48397	0.48172	0.48526	0.48623	0.48881	0.48848	0.48752	0.48558	0.48494	0.48365	0.483	0.48107	0.48333	0.47946	0.48236	0.48462	0.48655	0.48881	0.48687	0.48365	0.48397	0.48752	0.48268	0.48526	0.48172	0.48719	0.48784	0.48139	0.48687	0.48816	0.48494	0.48526	0.48526	0.48139	0.48397	0.48784	0.48945
0.4801	0.48977	0.48172	0.48204	0.47978	0.49267	0.48752	0.48623	0.48558	0.483	0.48043	0.48107	0.48526	0.48268	0.48204	0.48494	0.48526	0.48687	0.4859	0.48687	0.48333	0.48462	0.48268	0.48268	0.48107	0.483	0.47946	0.48236	0.48365	0.48752	0.48719	0.48687	0.48365	0.48397	0.48655	0.48268	0.48429	0.48139	0.48655	0.48655	0.48075	0.48494	0.48784	0.48494	0.48365	0.48397	0.48139	0.48236	0.48752	0.48816
0.47914	0.48848	0.48075	0.48204	0.47946	0.49106	0.4859	0.48655	0.48526	0.48172	0.47978	0.4801	0.48365	0.48236	0.48075	0.48526	0.48462	0.48558	0.4859	0.48687	0.48268	0.48397	0.48268	0.48236	0.48075	0.483	0.47817	0.48172	0.48204	0.4859	0.48655	0.48558	0.48236	0.48397	0.48623	0.48107	0.483	0.47978	0.48494	0.48558	0.48075	0.48623	0.48719	0.48494	0.48494	0.48268	0.48075	0.48172	0.48655	0.48816
0.47881	0.48687	0.47881	0.48075	0.47978	0.48945	0.48526	0.48494	0.48494	0.48139	0.47914	0.47881	0.48333	0.48139	0.47914	0.48333	0.48397	0.48526	0.48526	0.48558	0.48236	0.48333	0.48204	0.48107	0.4801	0.48236	0.47753	0.4801	0.48204	0.48526	0.48719	0.48526	0.48172	0.48236	0.4859	0.4801	0.48268	0.48043	0.48494	0.48494	0.47946	0.48526	0.48623	0.48333	0.483	0.48397	0.4801	0.48139	0.48623	0.48784
0.47817	0.48719	0.4801	0.4801	0.47914	0.48913	0.48429	0.48365	0.48365	0.48172	0.47914	0.47849	0.48236	0.48204	0.47978	0.483	0.48397	0.48655	0.48494	0.48526	0.48236	0.48268	0.48075	0.4801	0.47946	0.48139	0.47817	0.47914	0.48204	0.48429	0.48558	0.48558	0.48107	0.48204	0.48429	0.47881	0.48236	0.48139	0.48397	0.48429	0.47849	0.48429	0.48526	0.48236	0.483	0.48204	0.47946	0.48139	0.48526	0.48719
0.47817	0.48623	0.47849	0.4801	0.47881	0.48913	0.48365	0.483	0.48333	0.48139	0.47785	0.47817	0.48236	0.48075	0.47881	0.48268	0.48268	0.48494	0.48462	0.48429	0.48107	0.48204	0.4801	0.47978	0.47849	0.4801	0.4772	0.4801	0.48139	0.48365	0.48494	0.48429	0.48043	0.48139	0.48365	0.4801	0.48075	0.47817	0.48365	0.48365	0.47817	0.48333	0.48429	0.483	0.48107	0.48107	0.47914	0.4801	0.48558	0.48526
0.4772	0.4859	0.47849	0.47978	0.47688	0.48784	0.48333	0.48268	0.48333	0.47914	0.47817	0.47817	0.48204	0.47978	0.47753	0.48268	0.48236	0.48429	0.483	0.48429	0.4801	0.4801	0.4801	0.47914	0.47817	0.47914	0.4772	0.47946	0.47978	0.483	0.48429	0.48333	0.4801	0.48075	0.48333	0.47881	0.48043	0.47817	0.48236	0.48333	0.4772	0.48236	0.48558	0.48172	0.48139	0.48236	0.47849	0.47914	0.48333	0.48429
0.47688	0.48558	0.47656	0.47849	0.47624	0.48655	0.48333	0.48236	0.483	0.47881	0.4772	0.47753	0.48139	0.4801	0.47656	0.48043	0.48075	0.48365	0.48268	0.48333	0.4801	0.4801	0.47978	0.47946	0.47753	0.47946	0.47656	0.47946	0.47978	0.48268	0.48397	0.48333	0.47946	0.47946	0.483	0.47881	0.48043	0.4772	0.48268	0.483	0.47785	0.48268	0.48333	0.48107	0.48139	0.4801	0.47753	0.47978	0.483	0.48462
0.47591	0.48462	0.4772	0.47817	0.47624	0.48655	0.48236	0.48204	0.48139	0.47849	0.47656	0.47624	0.48075	0.47978	0.47688	0.48043	0.48139	0.48365	0.48172	0.48172	0.47849	0.48043	0.47914	0.47914	0.47753	0.47914	0.47591	0.47785	0.47978	0.483	0.483	0.48204	0.47849	0.47978	0.48139	0.47785	0.48107	0.47688	0.48204	0.483	0.47753	0.48075	0.48204	0.48043	0.4801	0.47978	0.4772	0.47881	0.48333	0.48365
0.47527	0.48462	0.47656	0.47688	0.47559	0.4859	0.48139	0.48075	0.4801	0.47849	0.47656	0.47688	0.48075	0.47849	0.47688	0.47978	0.48043	0.48268	0.48075	0.48204	0.47785	0.47978	0.47817	0.47817	0.47656	0.47753	0.47495	0.47688	0.47914	0.48236	0.48268	0.48236	0.47914	0.47881	0.48139	0.47753	0.4801	0.47753	0.48204	0.48139	0.47753	0.4801	0.48268	0.48075	0.47946	0.47914	0.47785	0.4772	0.483	0.48365
0.47462	0.48397	0.47624	0.47785	0.47495	0.4859	0.48107	0.48043	0.48075	0.4772	0.47495	0.47527	0.47946	0.47785	0.47624	0.47946	0.47914	0.48236	0.4801	0.48172	0.4772	0.47914	0.47688	0.47656	0.47688	0.47785	0.47527	0.47753	0.47785	0.48075	0.48172	0.48204	0.4772	0.47881	0.48139	0.4772	0.47914	0.47656	0.48075	0.4801	0.47753	0.4801	0.48172	0.47978	0.47849	0.47978	0.47624	0.4772	0.48172	0.48236
0.47495	0.483	0.47559	0.47688	0.47527	0.48462	0.48043	0.47946	0.47946	0.47688	0.47462	0.47462	0.47849	0.47817	0.47624	0.47914	0.47946	0.48204	0.4801	0.4801	0.47785	0.4772	0.47688	0.4772	0.47624	0.47785	0.47398	0.47688	0.47881	0.4801	0.48139	0.48075	0.47753	0.4772	0.48107	0.47656	0.47946	0.47462	0.47914	0.47978	0.47559	0.47978	0.48107	0.47785	0.47817	0.47881	0.47624	0.47753	0.47978	0.48172
0.47398	0.48236	0.47462	0.47559	0.47462	0.48429	0.48075	0.47881	0.47946	0.47656	0.47495	0.47462	0.47946	0.47753	0.47527	0.47849	0.47881	0.48139	0.47946	0.48043	0.4772	0.4772	0.47688	0.47624	0.47527	0.47753	0.47366	0.4743	0.47753	0.47946	0.48107	0.48043	0.47656	0.47688	0.47914	0.47624	0.47849	0.47559	0.47978	0.48043	0.47462	0.47881	0.4801	0.47849	0.47849	0.47785	0.47591	0.47624	0.4801	0.48043
0.47398	0.48172	0.47462	0.47527	0.47366	0.483	0.4801	0.47978	0.47914	0.47591	0.47495	0.47366	0.47914	0.4772	0.47495	0.47849	0.47753	0.48043	0.47753	0.47946	0.47624	0.47624	0.47624	0.47559	0.47495	0.47591	0.47334	0.47527	0.47688	0.47946	0.47946	0.47946	0.47656	0.4772	0.47946	0.47495	0.47785	0.47495	0.47914	0.47817	0.47495	0.47817	0.47914	0.4772	0.4772	0.47688	0.47462	0.47591	0.4801	0.47978
0.47237	0.48043	0.4743	0.4743	0.47398	0.48333	0.4801	0.47785	0.47817	0.47495	0.47301	0.47334	0.47817	0.47462	0.4743	0.47688	0.47688	0.4801	0.47817	0.47881	0.47591	0.47591	0.47624	0.47495	0.47462	0.47624	0.47334	0.47527	0.47624	0.47849	0.47978	0.47914	0.47591	0.47624	0.47978	0.47462	0.47753	0.47366	0.47849	0.47753	0.47527	0.47785	0.47978	0.47849	0.47753	0.47591	0.4743	0.47591	0.48043	0.4801
0.47237	0.47914	0.47366	0.47462	0.47334	0.48204	0.47914	0.4772	0.4772	0.47398	0.47398	0.47301	0.47688	0.47527	0.47269	0.47624	0.47656	0.47978	0.47753	0.47849	0.47527	0.47559	0.47527	0.47624	0.47398	0.47527	0.47205	0.47527	0.47624	0.47849	0.47946	0.47849	0.47495	0.47495	0.47946	0.4743	0.47656	0.47366	0.47785	0.47785	0.47462	0.4772	0.47881	0.47656	0.47656	0.47656	0.47398	0.47591	0.47978	0.4801
0.47269	0.47946	0.47366	0.47495	0.47269	0.48139	0.47785	0.4772	0.47656	0.4743	0.47301	0.47269	0.47624	0.47495	0.47301	0.47656	0.47656	0.47849	0.4772	0.47849	0.47398	0.47688	0.4743	0.47559	0.47334	0.47624	0.47301	0.47366	0.47527	0.47946	0.47914	0.47881	0.47559	0.47495	0.47817	0.47462	0.47624	0.47398	0.47753	0.47753	0.47301	0.47688	0.47753	0.47559	0.47591	0.47527	0.47398	0.47495	0.47849	0.47881
0.47237	0.47914	0.47301	0.47398	0.47237	0.47978	0.4772	0.4772	0.47624	0.4743	0.47172	0.47172	0.47624	0.4743	0.47269	0.47688	0.47656	0.47785	0.47559	0.47817	0.47366	0.47591	0.47398	0.47462	0.47334	0.47462	0.47237	0.47398	0.47495	0.47753	0.47817	0.47785	0.47366	0.47495	0.47817	0.47398	0.47527	0.47398	0.47688	0.47624	0.47269	0.47624	0.4772	0.47591	0.47495	0.47398	0.47301	0.47366	0.4772	0.47785
0.47172	0.47817	0.47301	0.47366	0.47172	0.47978	0.47656	0.47656	0.47624	0.4743	0.47205	0.47172	0.47462	0.47366	0.4714	0.47527	0.47656	0.4772	0.47624	0.47849	0.47462	0.47462	0.47366	0.47269	0.47366	0.47269	0.47205	0.47301	0.47398	0.47624	0.4772	0.47591	0.47462	0.4743	0.47817	0.47301	0.47559	0.47269	0.47624	0.47495	0.47301	0.47656	0.47753	0.47527	0.47527	0.47495	0.47205	0.47398	0.47688	0.47849
0.47108	0.47817	0.47269	0.47366	0.4714	0.47978	0.47688	0.47527	0.47495	0.47269	0.47172	0.47076	0.47495	0.47398	0.47172	0.47495	0.47462	0.47656	0.47559	0.47688	0.47398	0.47366	0.47398	0.47366	0.47334	0.47334	0.47205	0.47269	0.47398	0.47785	0.47753	0.47591	0.47301	0.47301	0.47656	0.47237	0.47495	0.47237	0.47559	0.47591	0.47237	0.47624	0.47656	0.47462	0.47462	0.47462	0.47205	0.47366	0.47688	0.47817
0.47172	0.47753	0.47108	0.47334	0.47076	0.47914	0.47591	0.47462	0.47462	0.47269	0.47108	0.47108	0.4743	0.47366	0.47172	0.4743	0.47462	0.47591	0.47495	0.47624	0.47269	0.47366	0.47301	0.47398	0.47237	0.47334	0.47011	0.47205	0.4743	0.47559	0.47624	0.47656	0.47334	0.47334	0.47624	0.47237	0.4743	0.47205	0.47591	0.47527	0.47172	0.47495	0.47527	0.4743	0.47334	0.47237	0.47172	0.47301	0.47591	0.47624
0.47076	0.47753	0.4714	0.47269	0.47044	0.47849	0.4743	0.47527	0.47398	0.47172	0.47076	0.47044	0.4743	0.47301	0.47108	0.47398	0.4743	0.47591	0.47366	0.47656	0.4714	0.47366	0.47237	0.47269	0.47237	0.47301	0.47011	0.47237	0.47334	0.47591	0.47559	0.47624	0.47334	0.47269	0.47559	0.47301	0.47334	0.47108	0.47495	0.47462	0.4714	0.47559	0.47495	0.47366	0.47398	0.47237	0.47205	0.47172	0.47559	0.47559
0.46979	0.47624	0.47108	0.47205	0.47076	0.4772	0.47527	0.47366	0.4743	0.47172	0.46979	0.47011	0.47205	0.47172	0.47044	0.47398	0.47398	0.47559	0.47398	0.47559	0.4714	0.47301	0.47237	0.47269	0.4714	0.47205	0.47044	0.47269	0.47269	0.4743	0.47527	0.47495	0.47269	0.47205	0.47688	0.47269	0.47366	0.47172	0.4743	0.47366	0.47205	0.47495	0.47495	0.47301	0.47366	0.47301	0.4714	0.47237	0.47462	0.47559
0.46979	0.47591	0.47076	0.47076	0.47076	0.4772	0.4743	0.47366	0.4743	0.4714	0.46915	0.46915	0.47334	0.47301	0.47011	0.47398	0.47366	0.47527	0.47398	0.47495	0.47172	0.47269	0.4714	0.47237	0.47108	0.47269	0.46979	0.47076	0.47366	0.47398	0.47688	0.47527	0.47172	0.47172	0.47591	0.4714	0.47462	0.47108	0.4743	0.4743	0.47108	0.4743	0.47462	0.47269	0.47334	0.47205	0.47205	0.47172	0.47462	0.47624
0.47011	0.47624	0.47076	0.47076	0.46979	0.47753	0.47366	0.4743	0.47301	0.47076	0.46979	0.46979	0.47237	0.47076	0.46947	0.47334	0.47301	0.47495	0.47334	0.4743	0.47205	0.47269	0.47172	0.47172	0.47108	0.4714	0.46818	0.47108	0.47205	0.4743	0.47527	0.47462	0.47108	0.47237	0.47495	0.47237	0.47301	0.47044	0.47462	0.47398	0.47044	0.47334	0.4743	0.47301	0.47172	0.47172	0.46979	0.47205	0.47398	0.47495
0.46979	0.47527	0.47044	0.4714	0.46818	0.47785	0.4743	0.47334	0.47269	0.47044	0.46818	0.46947	0.47269	0.47108	0.47011	0.47269	0.47269	0.4743	0.47269	0.47366	0.47108	0.47269	0.47076	0.47011	0.47172	0.47044	0.46882	0.47108	0.47076	0.47398	0.4743	0.47366	0.47076	0.47237	0.47334	0.47108	0.47269	0.47011	0.47334	0.47334	0.47108	0.47398	0.47462	0.47269	0.4714	0.4714	0.46979	0.47044	0.47301	0.47366
0.46915	0.47495	0.47076	0.47108	0.46882	0.47624	0.47301	0.47269	0.47237	0.47011	0.46786	0.46915	0.47172	0.47108	0.46882	0.47205	0.47205	0.47398	0.47237	0.47398	0.47108	0.47172	0.4714	0.47044	0.47044	0.47076	0.46818	0.46979	0.4714	0.47301	0.47462	0.47398	0.47108	0.47108	0.4743	0.47044	0.47205	0.4685	0.47301	0.47301	0.46979	0.47366	0.47366	0.47172	0.47172	0.47108	0.46979	0.4714	0.47366	0.4743
0.46818	0.47398	0.46882	0.47044	0.46915	0.47495	0.47237	0.47172	0.47205	0.46979	0.4685	0.46882	0.47172	0.47108	0.46915	0.47108	0.47172	0.4743	0.47205	0.47237	0.46979	0.47076	0.47076	0.47011	0.46979	0.47011	0.4685	0.47011	0.47172	0.47301	0.47366	0.47237	0.47076	0.47108	0.47334	0.47044	0.4714	0.46915	0.47237	0.47301	0.46947	0.47269	0.47205	0.47044	0.4714	0.47076	0.47044	0.47076	0.47269	0.47398
0.46882	0.47398	0.47011	0.47011	0.46818	0.47591	0.47108	0.47172	0.47237	0.47044	0.46786	0.46947	0.47237	0.47076	0.46947	0.47108	0.47172	0.47205	0.4714	0.47205	0.47011	0.47108	0.46947	0.47011	0.46882	0.46947	0.46753	0.46818	0.47108	0.47269	0.47398	0.47301	0.47011	0.47076	0.47301	0.47011	0.4714	0.46979	0.47237	0.47205	0.46947	0.47237	0.47172	0.47237	0.47044	0.47076	0.46979	0.47011	0.47237	0.47334
0.4685	0.47366	0.46882	0.47011	0.46721	0.47495	0.47108	0.4714	0.47172	0.46979	0.46721	0.4685	0.47011	0.46882	0.46915	0.4714	0.47011	0.47301	0.47172	0.47334	0.46882	0.46979	0.46979	0.46915	0.46979	0.46947	0.46721	0.46947	0.47076	0.47172	0.47301	0.47334	0.46979	0.47076	0.47269	0.46979	0.47011	0.47044	0.4714	0.4714	0.46947	0.47237	0.47172	0.47076	0.47044	0.47044	0.46915	0.46979	0.47172	0.47301
0.46786	0.47301	0.4685	0.46915	0.46882	0.47366	0.47172	0.47108	0.47237	0.46947	0.46721	0.46786	0.47044	0.46915	0.46818	0.47108	0.4714	0.47301	0.47172	0.47205	0.46915	0.47011	0.46947	0.4685	0.46915	0.47044	0.46818	0.46947	0.46915	0.47205	0.47269	0.47076	0.46915	0.47011	0.47269	0.47044	0.47108	0.46882	0.4714	0.47108	0.46882	0.47205	0.47172	0.47076	0.47044	0.47044	0.46882	0.47044	0.4714	0.47269
0.46786	0.47237	0.46818	0.46947	0.46786	0.4743	0.47172	0.46979	0.47237	0.46915	0.46753	0.46721	0.47044	0.46979	0.46786	0.46915	0.47205	0.47269	0.47108	0.47108	0.4685	0.47044	0.46882	0.46947	0.4685	0.47011	0.46753	0.4685	0.47076	0.4714	0.47237	0.47172	0.46915	0.4685	0.4714	0.46915	0.47172	0.46915	0.47076	0.4714	0.46947	0.47172	0.47108	0.46882	0.47011	0.47011	0.4685	0.47044	0.47076	0.47301
0.46818	0.47301	0.4685	0.46947	0.46657	0.47398	0.47011	0.46979	0.4714	0.46915	0.46721	0.46786	0.47044	0.4685	0.46786	0.47011	0.47108	0.47205	0.46915	0.47011	0.46786	0.46947	0.46947	0.46915	0.4685	0.46915	0.46657	0.46786	0.46979	0.47172	0.47108	0.4714	0.4685	0.46915	0.4714	0.4685	0.47011	0.4685	0.47044	0.47044	0.46818	0.47076	0.47044	0.46947	0.46979	0.46882	0.46786	0.46915	0.47076	0.47205
0.46818	0.47172	0.46753	0.46947	0.46689	0.47398	0.47044	0.47011	0.4714	0.46786	0.46721	0.46721	0.46979	0.46818	0.46753	0.47011	0.47011	0.47011	0.46915	0.47108	0.46753	0.4685	0.46947	0.4685	0.46882	0.4685	0.46657	0.46818	0.46947	0.47044	0.47076	0.47044	0.46882	0.4685	0.47108	0.46882	0.46915	0.46786	0.47076	0.47044	0.4685	0.47108	0.47044	0.46882	0.46915	0.4685	0.46786	0.46882	0.47011	0.47108
0.46657	0.47076	0.46689	0.46882	0.46721	0.47269	0.47011	0.46915	0.46979	0.46786	0.46689	0.46657	0.46882	0.46721	0.46721	0.4685	0.46979	0.47076	0.46979	0.47205	0.46753	0.46818	0.46882	0.46786	0.46786	0.46786	0.46721	0.4685	0.46882	0.47076	0.47172	0.47011	0.46721	0.46915	0.47108	0.46818	0.46882	0.46721	0.47044	0.46979	0.46915	0.4714	0.47011	0.46882	0.46979	0.4685	0.46818	0.46915	0.46979	0.4714
0.46721	0.47044	0.46657	0.46786	0.46786	0.47172	0.46979	0.46753	0.46947	0.46753	0.46753	0.46721	0.46947	0.46786	0.46689	0.46882	0.46947	0.47044	0.46979	0.47076	0.46625	0.46882	0.46882	0.46786	0.46689	0.46882	0.46625	0.46721	0.46979	0.47076	0.47108	0.46947	0.46786	0.46753	0.47044	0.46721	0.46915	0.46753	0.47044	0.46915	0.46753	0.47011	0.46979	0.46818	0.46947	0.46818	0.46753	0.46818	0.47011	0.47108
0.46721	0.47044	0.46753	0.46818	0.46657	0.47205	0.46818	0.4685	0.47011	0.46818	0.46657	0.46657	0.46915	0.46786	0.46721	0.4685	0.46979	0.46979	0.46818	0.46979	0.46721	0.46882	0.46786	0.46882	0.46882	0.46786	0.46592	0.46689	0.4685	0.47044	0.47076	0.47044	0.46786	0.46818	0.46915	0.46753	0.46979	0.46721	0.47011	0.46947	0.46786	0.46915	0.46915	0.46818	0.4685	0.46721	0.46786	0.46786	0.46979	0.47172
0.46625	0.47172	0.46753	0.46818	0.46592	0.4714	0.46915	0.4685	0.47044	0.46753	0.46625	0.46592	0.46915	0.46818	0.46721	0.46979	0.46979	0.47011	0.46882	0.46979	0.46689	0.46915	0.46625	0.46753	0.46818	0.46721	0.4656	0.46753	0.4685	0.46979	0.47011	0.47011	0.46721	0.46753	0.46882	0.46753	0.46979	0.46753	0.4685	0.46915	0.46721	0.47044	0.46915	0.4685	0.46915	0.46689	0.46657	0.46721	0.4685	0.47044
0.46689	0.46947	0.46689	0.46818	0.46592	0.47172	0.46979	0.46753	0.46915	0.46657	0.4656	0.46689	0.46818	0.46818	0.46592	0.4685	0.46882	0.46915	0.46979	0.46947	0.46657	0.46689	0.46657	0.46753	0.46721	0.46625	0.46592	0.46657	0.46818	0.46979	0.47044	0.46882	0.46657	0.4656	0.4685	0.46657	0.46915	0.46689	0.4685	0.46721	0.46689	0.46947	0.46979	0.46818	0.46947	0.46753	0.4656	0.46786	0.46818	0.47011
0.4656	0.46947	0.46657	0.46753	0.46592	0.47172	0.46915	0.46818	0.46915	0.46689	0.46528	0.46592	0.46753	0.46689	0.46592	0.46818	0.46915	0.46882	0.4685	0.46882	0.46625	0.46657	0.46721	0.46753	0.46592	0.46689	0.46528	0.46592	0.46721	0.46882	0.47011	0.4685	0.46592	0.46657	0.46818	0.46657	0.46882	0.46689	0.46818	0.4685	0.46689	0.46947	0.46818	0.46689	0.46882	0.46625	0.46592	0.46818	0.46753	0.47076
0.46721	0.47044	0.46625	0.46753	0.4656	0.47205	0.46882	0.46786	0.46786	0.46689	0.4656	0.46592	0.46882	0.46657	0.46496	0.46689	0.46818	0.4685	0.46818	0.46882	0.46657	0.46753	0.46753	0.46753	0.46689	0.46689	0.46496	0.46592	0.46786	0.46882	0.46979	0.4685	0.46721	0.46689	0.4685	0.46721	0.46721	0.4656	0.4685	0.4685	0.46657	0.4685	0.46818	0.4685	0.46818	0.46721	0.46592	0.46721	0.4685	0.46947
0.46592	0.46979	0.46528	0.46721	0.46463	0.47108	0.46818	0.46753	0.4685	0.46657	0.46528	0.4656	0.46753	0.4656	0.46528	0.46689	0.46753	0.46721	0.46818	0.46882	0.46528	0.4656	0.46721	0.46753	0.46625	0.46592	0.46496	0.46625	0.46689	0.4685	0.47011	0.4685	0.46657	0.46689	0.4685	0.46657	0.46625	0.4656	0.46689	0.4685	0.46657	0.46915	0.46786	0.46721	0.46753	0.46592	0.46528	0.46657	0.46721	0.46947
0.46463	0.46818	0.46496	0.4656	0.4656	0.46947	0.46721	0.46625	0.46786	0.46496	0.46528	0.46496	0.46657	0.46625	0.46463	0.46657	0.46721	0.4685	0.4685	0.46882	0.4656	0.46528	0.46786	0.46689	0.4656	0.46592	0.46463	0.46592	0.46689	0.46721	0.47076	0.46786	0.4656	0.46689	0.46786	0.46592	0.46721	0.4656	0.46818	0.46753	0.46625	0.46818	0.46786	0.46657	0.46818	0.46657	0.46625	0.46786	0.46786	0.47011
0.46496	0.46915	0.46431	0.4656	0.4656	0.4685	0.46818	0.46689	0.46786	0.46592	0.46431	0.46496	0.46657	0.46689	0.46496	0.46689	0.46818	0.4685	0.46818	0.46786	0.46592	0.46657	0.46592	0.46657	0.4656	0.46625	0.46399	0.46496	0.46721	0.46818	0.46882	0.46818	0.46496	0.46528	0.46689	0.46592	0.46753	0.46689	0.46818	0.46786	0.46625	0.4685	0.46657	0.46625	0.46753	0.46625	0.4656	0.46657	0.46721	0.46947
0.46689	0.46786	0.46496	0.46721	0.46431	0.47011	0.46786	0.46689	0.46786	0.46657	0.46431	0.46592	0.46689	0.46625	0.46592	0.46657	0.46786	0.46753	0.46753	0.46818	0.46592	0.46592	0.4656	0.46689	0.46496	0.46657	0.46463	0.46528	0.46753	0.46753	0.4685	0.46818	0.46496	0.46625	0.46689	0.46721	0.46657	0.46592	0.46786	0.46721	0.46528	0.46818	0.46657	0.46657	0.46721	0.4656	0.46496	0.46592	0.46657	0.46947
0.4656	0.4685	0.46463	0.46689	0.46399	0.46947	0.46786	0.4656	0.4685	0.4656	0.46335	0.46592	0.46592	0.4656	0.46528	0.46625	0.46753	0.46689	0.46625	0.46818	0.46496	0.46528	0.4656	0.46657	0.46592	0.46496	0.46463	0.46592	0.46592	0.4656	0.46915	0.46689	0.46528	0.46592	0.46753	0.46528	0.46625	0.46496	0.46657	0.46592	0.46592	0.46915	0.46689	0.4656	0.46689	0.46592	0.4656	0.46592	0.4656	0.46786
0.46431	0.46786	0.46496	0.46625	0.46367	0.4685	0.46786	0.46592	0.46818	0.46431	0.46431	0.46463	0.46592	0.46496	0.46335	0.46592	0.46689	0.46689	0.46689	0.46625	0.46463	0.46496	0.46625	0.46592	0.4656	0.46367	0.46335	0.46399	0.46689	0.46689	0.46915	0.46625	0.46463	0.46528	0.46689	0.4656	0.46592	0.46496	0.46689	0.46592	0.46625	0.46786	0.46592	0.4656	0.46592	0.46528	0.46431	0.46592	0.46528	0.46882
0.46399	0.46753	0.46335	0.46496	0.46496	0.46818	0.46625	0.4656	0.46689	0.46431	0.46463	0.46399	0.46496	0.46496	0.46431	0.46625	0.46657	0.46657	0.46689	0.46753	0.46496	0.46528	0.46625	0.46592	0.46496	0.46528	0.46302	0.46463	0.46689	0.46657	0.46915	0.46689	0.46496	0.46625	0.46657	0.46496	0.4656	0.46496	0.46721	0.46721	0.4656	0.46721	0.46592	0.46496	0.46592	0.46528	0.46463	0.46592	0.46657	0.46882
0.46431	0.46818	0.46399	0.4656	0.46238	0.46818	0.46592	0.46528	0.46721	0.46528	0.46431	0.4656	0.46592	0.46463	0.46399	0.46657	0.46528	0.4656	0.46657	0.46721	0.46367	0.46528	0.46625	0.46625	0.4656	0.46463	0.4627	0.46367	0.46657	0.46721	0.4685	0.46689	0.4656	0.4656	0.46689	0.46592	0.46496	0.4656	0.46657	0.46657	0.46528	0.46721	0.4656	0.46592	0.46689	0.46463	0.4656	0.4656	0.4656	0.4685
0.46431	0.46721	0.46335	0.46592	0.46399	0.46818	0.46592	0.46592	0.46657	0.46431	0.46335	0.46496	0.46592	0.46367	0.46302	0.46689	0.46528	0.46689	0.46592	0.46689	0.46399	0.46463	0.46496	0.46496	0.46431	0.46431	0.46335	0.46399	0.46625	0.46657	0.46786	0.46657	0.46431	0.46592	0.46657	0.46496	0.46463	0.46463	0.46657	0.46496	0.46528	0.46657	0.4656	0.4656	0.46657	0.46463	0.46463	0.46496	0.46528	0.46786
0.46399	0.46689	0.46302	0.46528	0.46335	0.46657	0.46592	0.46431	0.46753	0.46399	0.46302	0.46463	0.46496	0.46431	0.46367	0.46528	0.46657	0.46657	0.46689	0.46689	0.46528	0.46431	0.46528	0.46399	0.46528	0.46496	0.46335	0.46399	0.46592	0.4656	0.46721	0.4656	0.46399	0.46625	0.46625	0.46431	0.46528	0.46463	0.46592	0.46528	0.46463	0.46657	0.46528	0.46528	0.46592	0.46399	0.46399	0.46496	0.46463	0.46786
0.46367	0.46625	0.46335	0.46496	0.46238	0.46721	0.46625	0.46528	0.46689	0.46367	0.46335	0.46528	0.4656	0.46431	0.46302	0.46496	0.46689	0.46657	0.46592	0.4656	0.46431	0.46399	0.4656	0.46496	0.46496	0.46399	0.46173	0.46302	0.46496	0.46657	0.46753	0.46657	0.46367	0.46496	0.46592	0.46367	0.46463	0.46496	0.46592	0.4656	0.46496	0.4656	0.46496	0.46431	0.46528	0.46367	0.46399	0.46463	0.46528	0.46786
0.46463	0.4656	0.46463	0.46399	0.46173	0.46818	0.4656	0.46496	0.46528	0.46463	0.4627	0.46463	0.46463	0.46463	0.46335	0.46528	0.4656	0.4656	0.4656	0.46625	0.46335	0.46463	0.46399	0.46399	0.46399	0.46399	0.4627	0.46367	0.46528	0.4656	0.46689	0.4656	0.46431	0.46463	0.46592	0.46496	0.46431	0.46367	0.46592	0.46431	0.46399	0.4656	0.46463	0.46496	0.46399	0.46367	0.46463	0.46463	0.46463	0.46657
0.46399	0.46625	0.46335	0.46463	0.46238	0.46786	0.4656	0.46463	0.46592	0.46335	0.4627	0.46463	0.46431	0.46335	0.46238	0.46592	0.46496	0.46463	0.46463	0.46592	0.46335	0.46431	0.46431	0.46496	0.46399	0.4627	0.46238	0.46367	0.4656	0.46528	0.46657	0.46592	0.46431	0.46431	0.46592	0.46399	0.46399	0.46367	0.4656	0.46399	0.46592	0.46625	0.46463	0.46496	0.46592	0.46399	0.46399	0.46399	0.46335	0.46657
0.4627	0.46528	0.46335	0.46431	0.4627	0.4656	0.46496	0.46431	0.46592	0.46367	0.46335	0.46302	0.46302	0.46367	0.4627	0.46496	0.46528	0.46463	0.46463	0.4656	0.46367	0.46367	0.46463	0.46463	0.46399	0.46302	0.46206	0.46335	0.46528	0.46528	0.46657	0.46496	0.46431	0.46496	0.46463	0.46399	0.46399	0.46367	0.46657	0.46431	0.46431	0.46625	0.46431	0.46335	0.46625	0.46399	0.46399	0.46463	0.46463	0.46786
0.46367	0.46592	0.46335	0.46399	0.46367	0.46528	0.46496	0.4627	0.46463	0.46335	0.46335	0.4627	0.46431	0.46335	0.46173	0.46431	0.4656	0.46463	0.46431	0.46496	0.46335	0.46335	0.46463	0.46463	0.46335	0.46367	0.46206	0.46238	0.46528	0.46625	0.46625	0.46528	0.46399	0.46335	0.46463	0.46367	0.46431	0.46431	0.46592	0.46528	0.46431	0.46496	0.46335	0.46463	0.46592	0.46335	0.46399	0.46302	0.46399	0.46786
0.46399	0.4656	0.46399	0.46399	0.4627	0.46528	0.46496	0.46463	0.46496	0.46431	0.46238	0.46367	0.46463	0.4627	0.46302	0.46463	0.46528	0.46431	0.46431	0.46528	0.4627	0.46367	0.46399	0.46431	0.46463	0.46463	0.46109	0.46335	0.46367	0.4656	0.4656	0.46657	0.46431	0.46463	0.46431	0.46463	0.46367	0.46431	0.46463	0.46463	0.46463	0.46496	0.46367	0.46399	0.46592	0.46302	0.46335	0.46335	0.46335	0.46625
0.46367	0.46625	0.46335	0.46463	0.46206	0.46528	0.4656	0.46399	0.46592	0.4627	0.46206	0.46367	0.46431	0.46367	0.46238	0.46399	0.46431	0.46367	0.46399	0.4656	0.4627	0.46335	0.46399	0.46335	0.46463	0.4627	0.46238	0.46335	0.46431	0.46431	0.4656	0.46528	0.46335	0.46463	0.46496	0.46335	0.46463	0.46463	0.46463	0.4627	0.46528	0.46625	0.46431	0.46335	0.4656	0.46367	0.4627	0.46431	0.4627	0.4656
0.46399	0.46463	0.46302	0.46463	0.46238	0.46528	0.4656	0.46302	0.46625	0.46302	0.46302	0.46496	0.46335	0.46335	0.46206	0.46399	0.46431	0.46399	0.46528	0.46463	0.46367	0.46335	0.46496	0.46399	0.46431	0.46238	0.4627	0.4627	0.46431	0.46399	0.46592	0.46463	0.46238	0.46335	0.46399	0.46367	0.46399	0.46431	0.46496	0.46399	0.46528	0.46592	0.46496	0.4627	0.46496	0.46367	0.46238	0.46431	0.46302	0.4656
0.46335	0.46528	0.46238	0.46399	0.46238	0.46496	0.46463	0.46302	0.46431	0.4627	0.46302	0.46463	0.46335	0.46335	0.4627	0.46399	0.46496	0.46528	0.46431	0.46431	0.46302	0.46335	0.46399	0.46335	0.46302	0.46335	0.46109	0.46173	0.46463	0.46463	0.46528	0.46528	0.46335	0.46367	0.46399	0.46367	0.46367	0.46431	0.46496	0.46463	0.46463	0.46496	0.46335	0.4627	0.46463	0.46335	0.4627	0.46431	0.46335	0.46625
0.46302	0.46431	0.46335	0.46399	0.46206	0.46592	0.46335	0.46335	0.46463	0.4627	0.46238	0.46399	0.46367	0.46206	0.46109	0.46431	0.46463	0.46335	0.46367	0.46463	0.46173	0.46367	0.46431	0.46431	0.46335	0.4627	0.46141	0.46206	0.46463	0.46463	0.46528	0.46431	0.46367	0.46399	0.46367	0.46399	0.46335	0.46496	0.46463	0.46335	0.46367	0.46528	0.46367	0.46302	0.46399	0.4627	0.46335	0.46399	0.46302	0.4656
0.46335	0.46463	0.46238	0.46335	0.46238	0.46431	0.46496	0.46367	0.46463	0.4627	0.46206	0.46463	0.46367	0.4627	0.46173	0.46399	0.46463	0.46367	0.46399	0.46496	0.46206	0.46302	0.46399	0.46431	0.46367	0.4627	0.46238	0.4627	0.46463	0.46367	0.46496	0.46431	0.46238	0.46399	0.46463	0.4627	0.4627	0.46335	0.46399	0.46335	0.46399	0.46528	0.46302	0.46238	0.46528	0.46206	0.46335	0.46367	0.46206	0.46592
0.46238	0.46399	0.46206	0.46335	0.46206	0.46496	0.46431	0.4627	0.46463	0.46238	0.4627	0.46302	0.46367	0.4627	0.46173	0.46335	0.46463	0.46399	0.46496	0.46496	0.46206	0.46238	0.46335	0.46399	0.46399	0.46238	0.46141	0.46206	0.46463	0.46335	0.46463	0.46431	0.46173	0.46302	0.46431	0.4627	0.46367	0.46399	0.46399	0.46367	0.46431	0.46399	0.46238	0.46141	0.46528	0.46335	0.46141	0.46399	0.46302	0.46528
0.46302	0.46431	0.46367	0.46399	0.46141	0.46399	0.46399	0.46335	0.46496	0.46206	0.46206	0.46431	0.46367	0.46302	0.46173	0.46399	0.46463	0.46335	0.46367	0.46399	0.46173	0.4627	0.46238	0.46399	0.4627	0.46302	0.46141	0.46206	0.46463	0.46496	0.46431	0.46496	0.46302	0.46335	0.46399	0.46367	0.46335	0.46399	0.46431	0.46335	0.4627	0.46399	0.46206	0.46238	0.46463	0.46238	0.46367	0.4627	0.46335	0.4656
0.46335	0.46431	0.46302	0.46431	0.46141	0.46496	0.46431	0.46367	0.46431	0.46238	0.46173	0.46431	0.46302	0.46335	0.46238	0.46399	0.46399	0.46399	0.46335	0.46335	0.46173	0.46302	0.4627	0.46302	0.46367	0.46238	0.46206	0.4627	0.46335	0.46367	0.46367	0.46431	0.46238	0.46367	0.46399	0.46367	0.46302	0.46335	0.46399	0.4627	0.46367	0.46431	0.46335	0.46238	0.46399	0.4627	0.46238	0.46238	0.46238	0.46496
0.4627	0.46399	0.46238	0.46431	0.46077	0.46431	0.46399	0.46335	0.46463	0.46238	0.46173	0.46399	0.4627	0.46367	0.46141	0.4627	0.46431	0.46367	0.46367	0.46431	0.46238	0.46141	0.46399	0.46399	0.46367	0.46141	0.46206	0.46173	0.46302	0.46399	0.46431	0.46335	0.46206	0.46302	0.46431	0.46302	0.46335	0.46302	0.46367	0.46206	0.46431	0.46496	0.46399	0.46206	0.46431	0.4627	0.46141	0.46335	0.46206	0.46431
0.46367	0.46335	0.46238	0.46431	0.46077	0.46367	0.46367	0.46302	0.46431	0.46109	0.46238	0.46399	0.4627	0.46238	0.46109	0.46238	0.46431	0.46399	0.46431	0.46367	0.46238	0.46141	0.46367	0.46302	0.46431	0.46044	0.46141	0.46173	0.46431	0.46367	0.46399	0.46431	0.46206	0.46335	0.46399	0.4627	0.46431	0.4627	0.46335	0.46302	0.46238	0.46399	0.46335	0.46141	0.46399	0.4627	0.46173	0.46335	0.46238	0.46528
0.46302	0.46367	0.46238	0.46367	0.46141	0.46399	0.46335	0.46335	0.46367	0.46173	0.4627	0.46399	0.46206	0.46173	0.46141	0.4627	0.46463	0.46238	0.46367	0.4627	0.46206	0.4627	0.46399	0.46302	0.46367	0.46173	0.46206	0.46141	0.46367	0.46367	0.46399	0.46399	0.46335	0.46238	0.46367	0.46302	0.46335	0.46367	0.46399	0.46302	0.4627	0.46399	0.46206	0.4627	0.46431	0.46173	0.4627	0.4627	0.46238	0.46496
0.46238	0.46335	0.46238	0.46367	0.46141	0.46367	0.46335	0.46335	0.46399	0.46206	0.46206	0.46335	0.46173	0.46173	0.46173	0.46399	0.46463	0.4627	0.46335	0.4627	0.46141	0.46238	0.46367	0.46302	0.46302	0.46173	0.46077	0.46141	0.46335	0.46335	0.46335	0.46431	0.46335	0.4627	0.46463	0.46302	0.46367	0.46367	0.46431	0.4627	0.46302	0.46335	0.46141	0.46206	0.46431	0.46173	0.46206	0.46173	0.46238	0.46496
0.46206	0.46302	0.46206	0.46431	0.46173	0.46335	0.46367	0.4627	0.46431	0.46077	0.46141	0.46302	0.46206	0.46206	0.46141	0.46302	0.46367	0.4627	0.46302	0.46399	0.46141	0.46238	0.46399	0.46399	0.46302	0.46238	0.46077	0.46206	0.4627	0.46302	0.46399	0.46399	0.46238	0.46302	0.46367	0.46302	0.46367	0.46335	0.46335	0.46206	0.46302	0.46335	0.46238	0.46141	0.46399	0.46173	0.46238	0.4627	0.46141	0.46463
0.4627	0.46335	0.46173	0.46399	0.46238	0.46335	0.46399	0.46238	0.46431	0.46141	0.46238	0.46399	0.46238	0.46206	0.46109	0.46302	0.46431	0.46302	0.46367	0.46463	0.4627	0.46173	0.46367	0.46335	0.46335	0.46206	0.46141	0.46173	0.46367	0.4627	0.46463	0.46431	0.46173	0.46206	0.46367	0.46206	0.46302	0.46335	0.46399	0.46206	0.46367	0.46367	0.4627	0.46206	0.46431	0.46302	0.46173	0.46335	0.46238	0.46463
0.46302	0.46399	0.46206	0.46399	0.46141	0.46335	0.46302	0.46238	0.46335	0.46238	0.46206	0.46367	0.4627	0.46206	0.46238	0.46206	0.46399	0.46399	0.4627	0.46367	0.46141	0.46206	0.4627	0.4627	0.46302	0.46173	0.46141	0.46141	0.46399	0.4627	0.46431	0.46399	0.46109	0.46141	0.46238	0.4627	0.46367	0.46302	0.4627	0.46238	0.46238	0.46302	0.46206	0.46238	0.46335	0.4627	0.46238	0.4627	0.46206	0.46431
0.46399	0.46367	0.46302	0.46431	0.46141	0.46431	0.46399	0.46238	0.46302	0.46206	0.46141	0.46367	0.46206	0.46173	0.46206	0.46302	0.46367	0.46238	0.46238	0.46335	0.46109	0.46206	0.46302	0.4627	0.4627	0.46141	0.46141	0.46141	0.46335	0.46302	0.46367	0.46367	0.46206	0.46335	0.4627	0.46302	0.46206	0.46206	0.46367	0.46238	0.46335	0.46335	0.46206	0.46206	0.46399	0.46173	0.46206	0.4627	0.46077	0.46335
0.4627	0.46302	0.46238	0.46335	0.46173	0.46335	0.46367	0.4627	0.46399	0.46238	0.46141	0.46302	0.46238	0.46141	0.46077	0.46238	0.46302	0.46302	0.46206	0.46367	0.46044	0.46173	0.46302	0.46302	0.46238	0.46077	0.46141	0.46173	0.46367	0.46335	0.46399	0.4627	0.46302	0.4627	0.46335	0.4627	0.46238	0.46206	0.46335	0.46173	0.46399	0.46302	0.46302	0.46238	0.46463	0.46173	0.46109	0.46335	0.46206	0.46399
0.4627	0.46335	0.46238	0.4627	0.46173	0.46335	0.46335	0.46238	0.46335	0.46141	0.4627	0.46206	0.46141	0.46141	0.46077	0.46238	0.46463	0.46335	0.46335	0.46367	0.46173	0.46141	0.46367	0.46367	0.46238	0.46077	0.46077	0.46109	0.46302	0.46302	0.46431	0.46399	0.46238	0.46173	0.46367	0.46206	0.46238	0.46302	0.46367	0.46173	0.46302	0.46367	0.4627	0.46206	0.46399	0.46141	0.46238	0.46173	0.46206	0.46463
0.46367	0.46399	0.46206	0.46367	0.46206	0.4627	0.46302	0.46238	0.4627	0.46206	0.46206	0.46238	0.46238	0.46141	0.46109	0.4627	0.46399	0.46335	0.46173	0.46367	0.46044	0.46173	0.46302	0.46367	0.46302	0.46141	0.46077	0.46173	0.46302	0.46367	0.46431	0.46431	0.46206	0.46335	0.46238	0.4627	0.4627	0.46302	0.46399	0.46238	0.46302	0.4627	0.46173	0.46109	0.46399	0.46109	0.46302	0.46206	0.46141	0.46367
0.46335	0.46335	0.46206	0.46463	0.46141	0.46367	0.46399	0.46238	0.46367	0.46335	0.46109	0.46335	0.46238	0.46206	0.46238	0.46206	0.46399	0.4627	0.4627	0.46431	0.46012	0.46109	0.46238	0.46302	0.46206	0.46077	0.4598	0.46206	0.46302	0.46335	0.46399	0.4627	0.46109	0.46302	0.46238	0.4627	0.4627	0.46302	0.4627	0.46238	0.4627	0.46463	0.46206	0.46173	0.46431	0.46077	0.46238	0.46141	0.46077	0.46399
0.46238	0.46431	0.46302	0.46367	0.46109	0.46302	0.46431	0.46109	0.46431	0.46109	0.46173	0.46206	0.46206	0.46141	0.46141	0.46238	0.46399	0.46302	0.4627	0.46367	0.46109	0.46077	0.46367	0.46238	0.46302	0.46077	0.46141	0.46109	0.4627	0.46206	0.46335	0.46335	0.46173	0.4627	0.46335	0.46238	0.4627	0.46238	0.46335	0.46109	0.4627	0.46463	0.46238	0.46141	0.46431	0.46109	0.46173	0.46238	0.46206	0.46335
0.46238	0.4627	0.46109	0.46367	0.46141	0.46335	0.46399	0.46173	0.46399	0.46109	0.46109	0.46238	0.46238	0.46206	0.46206	0.46141	0.46399	0.46335	0.4627	0.46335	0.46141	0.46141	0.4627	0.4627	0.4627	0.46141	0.46077	0.46109	0.4627	0.46238	0.46367	0.46335	0.46109	0.4627	0.4627	0.46238	0.46335	0.4627	0.46238	0.46206	0.46335	0.46431	0.46206	0.46173	0.46367	0.46141	0.46206	0.4627	0.46173	0.46335
0.4627	0.46399	0.46206	0.46399	0.46141	0.46302	0.46367	0.46238	0.46302	0.4627	0.4627	0.46367	0.46302	0.46077	0.46141	0.46206	0.46399	0.46302	0.46173	0.46302	0.46012	0.46173	0.46302	0.46431	0.46302	0.46109	0.4598	0.46173	0.46335	0.4627	0.46335	0.46302	0.46141	0.46335	0.46238	0.46335	0.4627	0.4627	0.46367	0.46238	0.46206	0.4627	0.46077	0.46077	0.46367	0.46173	0.4627	0.46367	0.46173	0.46399
0.46302	0.46399	0.46173	0.46367	0.46109	0.46302	0.46335	0.46238	0.46238	0.46206	0.46141	0.46206	0.46238	0.46109	0.46109	0.46173	0.46335	0.46206	0.46173	0.46238	0.45948	0.46141	0.4627	0.46399	0.46302	0.46044	0.4598	0.46173	0.46335	0.46206	0.4627	0.46302	0.46206	0.46238	0.46302	0.46302	0.46173	0.46206	0.46302	0.46173	0.46335	0.46335	0.46109	0.46173	0.46399	0.46141	0.46206	0.46335	0.46044	0.4627
0.4627	0.46367	0.46141	0.46335	0.46206	0.46302	0.46367	0.46173	0.46238	0.46141	0.4627	0.46238	0.46141	0.46044	0.46044	0.4627	0.46431	0.4627	0.46206	0.46238	0.46044	0.46012	0.46302	0.46367	0.4627	0.46141	0.4598	0.46141	0.4627	0.4627	0.46399	0.46335	0.46206	0.46238	0.46399	0.46173	0.46173	0.46173	0.46238	0.46077	0.46367	0.46335	0.46141	0.46077	0.46399	0.46141	0.46206	0.46238	0.46109	0.46335
0.46335	0.46302	0.46206	0.46302	0.46173	0.46206	0.46399	0.46044	0.46238	0.46206	0.46302	0.46302	0.46238	0.46173	0.46109	0.46206	0.46431	0.46367	0.46238	0.46141	0.46077	0.46077	0.46238	0.46335	0.46302	0.46173	0.46141	0.46109	0.46367	0.46238	0.46335	0.4627	0.46173	0.46173	0.46238	0.46206	0.46335	0.46238	0.46367	0.46173	0.4627	0.46335	0.46141	0.46109	0.46431	0.46109	0.46238	0.4627	0.46109	0.4627
0.4627	0.46302	0.46173	0.46399	0.46141	0.46238	0.46302	0.46173	0.46302	0.4627	0.46173	0.46335	0.46302	0.46206	0.46206	0.46302	0.46463	0.46367	0.46206	0.4627	0.46044	0.46173	0.46206	0.4627	0.46302	0.46173	0.46077	0.46109	0.46302	0.46238	0.46367	0.46335	0.46173	0.46302	0.4627	0.46302	0.46238	0.46302	0.46302	0.46141	0.46335	0.46238	0.46077	0.46077	0.4627	0.46173	0.46335	0.46206	0.46044	0.46335
0.46302	0.46335	0.46173	0.46463	0.46141	0.46238	0.46367	0.4627	0.46302	0.46173	0.46141	0.46335	0.46302	0.46141	0.46109	0.46302	0.46367	0.46302	0.46206	0.4627	0.46173	0.46206	0.46206	0.46302	0.46238	0.46173	0.46238	0.46141	0.4627	0.46141	0.4627	0.4627	0.46206	0.46238	0.46302	0.46399	0.46173	0.46335	0.46238	0.46173	0.46431	0.46399	0.46141	0.46141	0.46302	0.46238	0.46302	0.4627	0.46109	0.46302
0.4627	0.46399	0.46173	0.46335	0.46141	0.46335	0.46367	0.46173	0.46302	0.46141	0.46206	0.4627	0.4627	0.46206	0.46206	0.46206	0.46302	0.46302	0.46238	0.46302	0.46141	0.46109	0.46302	0.46206	0.46367	0.46109	0.46238	0.46141	0.46302	0.46238	0.46431	0.4627	0.46206	0.46302	0.4627	0.46302	0.46238	0.46335	0.46302	0.46173	0.46399	0.46496	0.46173	0.46109	0.46431	0.46238	0.46206	0.46367	0.46012	0.46367
[truncated: 50 more columns]

## Sheet: Figure1b.Sevo1
Table 1
0.201	0.17094	0.17658	0.17773	0.17206	0.17773	0.17206	0.17658	0.17546	0.17322	0.17885	0.17434	0.17322	0.17658	0.17885	0.17546	0.17885	0.17094	0.17997	0.17997	0.17997	0.18449	0.17885	0.18225	0.17773	0.18225	0.17997	0.17434	0.17773	0.17658	0.17885	0.17546	0.17434	0.17997	0.18225	0.17094	0.17322	0.17773	0.17997	0.17546	0.18449	0.17773	0.17997	0.17434	0.17434	0.18109	0.17773	0.18337	0.17997	0.17885
0.2021	0.17322	0.17773	0.17773	0.16982	0.17885	0.17322	0.17885	0.17885	0.17546	0.17997	0.17434	0.17434	0.17773	0.17773	0.17997	0.17546	0.17434	0.17997	0.17546	0.17997	0.18561	0.18449	0.17885	0.18109	0.17773	0.17997	0.18225	0.17773	0.17658	0.17658	0.17773	0.17094	0.18561	0.18225	0.17546	0.17658	0.17773	0.18449	0.18109	0.18225	0.17773	0.17997	0.17546	0.17434	0.18225	0.17546	0.17997	0.18225	0.17546
0.2032	0.17434	0.17206	0.18225	0.17206	0.17997	0.16982	0.17658	0.17885	0.17322	0.17546	0.17658	0.17206	0.17658	0.17658	0.17773	0.17658	0.17885	0.17885	0.17658	0.17997	0.18109	0.18337	0.17997	0.18225	0.17773	0.17997	0.17658	0.17773	0.17434	0.17885	0.17322	0.17658	0.18225	0.18109	0.17206	0.17546	0.17773	0.17658	0.18337	0.18337	0.17997	0.18109	0.17658	0.18225	0.17997	0.17546	0.18109	0.18109	0.17546
0.2043	0.17546	0.17322	0.18225	0.17206	0.17658	0.16982	0.17434	0.17885	0.17434	0.18109	0.17434	0.17434	0.17773	0.17773	0.17658	0.17546	0.17773	0.17997	0.17773	0.18337	0.17997	0.18449	0.18337	0.18225	0.18225	0.17546	0.17658	0.17997	0.17322	0.17322	0.17546	0.17658	0.18449	0.18109	0.17434	0.17434	0.17773	0.17658	0.18225	0.17997	0.18109	0.17885	0.17773	0.17885	0.18109	0.17773	0.18337	0.17997	0.17658
0.2054	0.16982	0.17658	0.17997	0.1687	0.17997	0.17434	0.17658	0.17434	0.17206	0.17885	0.17658	0.17322	0.17773	0.18337	0.17773	0.17322	0.17658	0.17773	0.18337	0.17997	0.18225	0.18109	0.17997	0.17997	0.18225	0.17885	0.17546	0.17773	0.17546	0.17322	0.17773	0.17434	0.17885	0.18449	0.17773	0.17206	0.17773	0.17658	0.17997	0.17885	0.17885	0.17773	0.17885	0.17658	0.17997	0.17434	0.17885	0.17658	0.17885
0.2065	0.17206	0.17885	0.17773	0.17206	0.17997	0.17322	0.17322	0.17773	0.17322	0.17885	0.17658	0.17094	0.17658	0.17997	0.17885	0.17658	0.17546	0.17773	0.18109	0.17885	0.18788	0.18109	0.17885	0.18225	0.17997	0.17997	0.17434	0.17773	0.17434	0.17658	0.17546	0.17206	0.18109	0.18449	0.17434	0.17773	0.17546	0.17997	0.17997	0.17773	0.17997	0.18337	0.17658	0.17885	0.17885	0.17322	0.18109	0.18109	0.17997
0.2076	0.17434	0.17658	0.18225	0.17206	0.18225	0.17094	0.17206	0.17885	0.17434	0.17773	0.17434	0.17546	0.17546	0.17885	0.17997	0.17773	0.17997	0.17997	0.17885	0.18337	0.18788	0.18225	0.18109	0.18225	0.17773	0.18225	0.17658	0.17658	0.17658	0.17546	0.17434	0.17546	0.18225	0.18449	0.17434	0.17546	0.17546	0.17997	0.18225	0.17546	0.18225	0.17997	0.17206	0.18109	0.18109	0.17546	0.18109	0.18225	0.17885
0.2087	0.17322	0.17546	0.18449	0.17434	0.17885	0.17434	0.17434	0.17658	0.17206	0.18109	0.17206	0.17322	0.17773	0.18337	0.17997	0.17434	0.17546	0.17773	0.17997	0.18337	0.18225	0.17997	0.18225	0.17997	0.18109	0.18109	0.17434	0.17885	0.17434	0.17546	0.17546	0.17546	0.17997	0.18561	0.16982	0.17434	0.17885	0.17773	0.17885	0.17997	0.18337	0.17997	0.17658	0.17885	0.18225	0.17885	0.18225	0.17885	0.17658
0.2098	0.17206	0.17773	0.18225	0.16758	0.17997	0.17206	0.17322	0.17658	0.17206	0.18337	0.17322	0.17206	0.17885	0.18109	0.17885	0.17434	0.17434	0.17885	0.18225	0.18109	0.18337	0.18337	0.17773	0.18225	0.17997	0.17997	0.17773	0.17885	0.17322	0.17546	0.17546	0.17546	0.17773	0.18673	0.17546	0.17546	0.17885	0.17997	0.18109	0.17997	0.17885	0.18109	0.17773	0.17546	0.18337	0.17434	0.18109	0.17773	0.17773
0.2109	0.17322	0.17885	0.17997	0.17206	0.18225	0.17546	0.17658	0.17997	0.17546	0.18109	0.17658	0.17322	0.17658	0.17885	0.17658	0.17434	0.17773	0.17206	0.18225	0.18109	0.18788	0.18449	0.17658	0.18337	0.17997	0.18449	0.18109	0.18109	0.17322	0.17773	0.17434	0.17546	0.17773	0.18788	0.17434	0.17322	0.17997	0.17885	0.18225	0.17997	0.17997	0.17997	0.17546	0.17546	0.17997	0.17885	0.18109	0.17658	0.17658
0.212	0.17773	0.17773	0.18673	0.17322	0.18337	0.17206	0.17658	0.17885	0.17434	0.17885	0.17658	0.17094	0.17658	0.18225	0.17885	0.17658	0.17773	0.17885	0.18109	0.18337	0.18561	0.18225	0.17997	0.18449	0.18337	0.18337	0.17885	0.17658	0.17434	0.17546	0.17322	0.17658	0.18225	0.18449	0.17434	0.17658	0.17658	0.17885	0.18225	0.17773	0.18337	0.18449	0.17546	0.17885	0.18109	0.17773	0.18109	0.17997	0.17658
0.2131	0.17094	0.17885	0.18449	0.17434	0.18109	0.17434	0.17658	0.17773	0.17322	0.18337	0.17206	0.17658	0.17546	0.18225	0.17773	0.17434	0.17773	0.17546	0.18109	0.18225	0.18449	0.17997	0.18225	0.18225	0.18337	0.18225	0.17546	0.18109	0.17206	0.17434	0.17885	0.17546	0.18109	0.18449	0.17658	0.17997	0.17658	0.17885	0.17773	0.17997	0.18449	0.18225	0.17773	0.17773	0.17885	0.17773	0.18337	0.17885	0.17773
0.2142	0.17546	0.18109	0.17997	0.17094	0.17997	0.17434	0.17322	0.18109	0.17434	0.18109	0.17094	0.17206	0.17997	0.18225	0.17773	0.17658	0.17658	0.17658	0.18337	0.18109	0.18449	0.18225	0.17885	0.18225	0.18673	0.18449	0.17434	0.18225	0.17658	0.17434	0.17773	0.17658	0.17885	0.18788	0.17546	0.17322	0.17997	0.18109	0.17997	0.18109	0.18109	0.18109	0.17885	0.17773	0.17997	0.17885	0.18225	0.17885	0.17885
0.2153	0.17658	0.17997	0.18225	0.16982	0.18225	0.17546	0.17885	0.18337	0.17206	0.18337	0.17658	0.17434	0.17885	0.18225	0.17885	0.17546	0.17885	0.17885	0.18337	0.18109	0.18788	0.18337	0.18225	0.18673	0.18225	0.18561	0.17658	0.17885	0.17434	0.17885	0.17658	0.17658	0.18109	0.18788	0.17546	0.17658	0.17658	0.18109	0.18225	0.17885	0.18561	0.18225	0.17997	0.17997	0.18449	0.17434	0.17997	0.17997	0.17658
0.2164	0.17434	0.17885	0.18225	0.17434	0.18109	0.17094	0.17546	0.18337	0.17206	0.17885	0.17546	0.17206	0.17997	0.18109	0.17997	0.18109	0.17885	0.17658	0.18109	0.18449	0.18788	0.18337	0.18109	0.18561	0.18337	0.18673	0.17885	0.17997	0.17546	0.17546	0.17773	0.17885	0.18225	0.18673	0.17434	0.17658	0.17773	0.17885	0.18449	0.17997	0.18109	0.18561	0.17658	0.18225	0.18337	0.17997	0.18225	0.17997	0.17322
0.2175	0.17322	0.17885	0.18449	0.17206	0.17997	0.17206	0.17546	0.17997	0.17546	0.18561	0.17658	0.17885	0.17997	0.18449	0.17997	0.17773	0.17885	0.17773	0.18225	0.18109	0.18449	0.18449	0.17885	0.18109	0.18337	0.18561	0.17434	0.18109	0.17658	0.17773	0.17885	0.17997	0.18109	0.18561	0.17546	0.17773	0.18109	0.17658	0.18109	0.17997	0.18673	0.18225	0.17885	0.17997	0.18449	0.18337	0.18225	0.17885	0.17658
0.2186	0.17546	0.18109	0.18449	0.16982	0.18449	0.17322	0.17658	0.17997	0.17322	0.18337	0.17885	0.17434	0.17885	0.18337	0.17773	0.17322	0.17546	0.17997	0.18337	0.17997	0.18449	0.18561	0.17997	0.18449	0.18561	0.18788	0.18337	0.18449	0.17546	0.17885	0.18109	0.17773	0.17773	0.18788	0.17773	0.17546	0.17997	0.17997	0.18109	0.18225	0.18788	0.17997	0.18225	0.17997	0.18449	0.17773	0.17997	0.18109	0.17773
0.2197	0.17546	0.18337	0.18561	0.17206	0.18337	0.17206	0.17885	0.18109	0.17434	0.18449	0.18109	0.17773	0.17658	0.18225	0.17997	0.17885	0.17885	0.17885	0.18673	0.18337	0.19012	0.18788	0.17658	0.18449	0.18337	0.18788	0.18225	0.17885	0.17546	0.17658	0.17997	0.17885	0.18225	0.18673	0.17773	0.17546	0.17885	0.17997	0.18449	0.17997	0.18449	0.18337	0.18109	0.18225	0.18561	0.17885	0.18109	0.17997	0.18225
0.2208	0.17773	0.17885	0.18449	0.17658	0.18561	0.17322	0.17322	0.18561	0.17322	0.18109	0.17773	0.17885	0.17997	0.18449	0.18109	0.17885	0.18225	0.17885	0.18449	0.18561	0.18673	0.18788	0.17885	0.18449	0.18449	0.18673	0.17997	0.18109	0.17885	0.17546	0.17997	0.18109	0.18109	0.18561	0.17773	0.17773	0.18109	0.17997	0.18449	0.18109	0.18788	0.18561	0.17997	0.18449	0.18449	0.18109	0.18225	0.18109	0.17434
0.2219	0.17885	0.18225	0.189	0.17322	0.18449	0.17434	0.17658	0.18337	0.17094	0.18673	0.17997	0.17997	0.18449	0.18561	0.17997	0.17885	0.18109	0.18109	0.18788	0.18449	0.18673	0.189	0.18109	0.18561	0.18337	0.18788	0.17885	0.18561	0.17546	0.17885	0.18225	0.17997	0.18337	0.18788	0.17658	0.17885	0.18109	0.18225	0.17997	0.18561	0.18788	0.18449	0.18449	0.18225	0.18673	0.18109	0.18673	0.17997	0.17997
0.223	0.17885	0.18337	0.18449	0.17322	0.18449	0.17322	0.17997	0.18225	0.17434	0.18109	0.17773	0.17546	0.18449	0.18337	0.18225	0.17885	0.17997	0.17997	0.18673	0.18561	0.19012	0.18673	0.18337	0.189	0.19012	0.18673	0.18337	0.18449	0.17885	0.17546	0.18109	0.17546	0.18225	0.19012	0.18109	0.17997	0.18337	0.18337	0.18337	0.18449	0.18673	0.18109	0.18225	0.17997	0.18788	0.17997	0.18673	0.17658	0.18225
0.2241	0.17885	0.18109	0.18561	0.17546	0.18561	0.17206	0.18337	0.18449	0.17434	0.18561	0.18109	0.17773	0.18449	0.18337	0.18337	0.17997	0.17773	0.18225	0.18788	0.18449	0.19012	0.1924	0.18225	0.19124	0.18561	0.19012	0.18109	0.18449	0.17885	0.18109	0.17997	0.18109	0.18225	0.19124	0.17885	0.18337	0.17773	0.18225	0.189	0.18337	0.18449	0.18225	0.18449	0.18449	0.189	0.18109	0.18561	0.18109	0.17997
0.2252	0.17997	0.17997	0.18673	0.17658	0.18449	0.17322	0.17885	0.18561	0.17546	0.18449	0.17997	0.18109	0.18337	0.18788	0.18225	0.17997	0.18449	0.18449	0.18449	0.189	0.18673	0.189	0.18449	0.189	0.18449	0.18788	0.17885	0.18449	0.17885	0.17997	0.17658	0.18109	0.18449	0.19012	0.17997	0.18337	0.17997	0.18109	0.189	0.17997	0.18788	0.18561	0.17997	0.18337	0.18561	0.18109	0.18561	0.18225	0.17773
0.2263	0.17773	0.17885	0.18788	0.17885	0.18337	0.17322	0.17885	0.18337	0.17094	0.18337	0.17773	0.18449	0.18673	0.19124	0.18337	0.17773	0.18225	0.18561	0.18337	0.18337	0.18788	0.18561	0.18225	0.189	0.189	0.19012	0.18109	0.18449	0.18109	0.18109	0.18561	0.18225	0.18225	0.189	0.17885	0.18337	0.18337	0.17997	0.18673	0.18561	0.19012	0.18449	0.18337	0.18449	0.18561	0.18337	0.18561	0.18109	0.17997
0.2274	0.17885	0.18225	0.18673	0.17658	0.18449	0.17997	0.18109	0.18561	0.17658	0.18561	0.18109	0.17773	0.18561	0.18561	0.18561	0.17546	0.17997	0.18449	0.18561	0.18561	0.19124	0.18788	0.18225	0.18788	0.189	0.189	0.18109	0.18449	0.18225	0.17997	0.18561	0.17997	0.18225	0.19012	0.18225	0.18109	0.18561	0.18561	0.18673	0.18561	0.18673	0.18225	0.18673	0.18449	0.18561	0.17997	0.18673	0.18225	0.18561
0.2285	0.18449	0.18337	0.18673	0.17773	0.18673	0.17885	0.17997	0.18337	0.17434	0.18225	0.17997	0.17997	0.18109	0.189	0.18561	0.18225	0.18225	0.18449	0.189	0.18788	0.19012	0.19124	0.18561	0.1924	0.18788	0.189	0.18449	0.18449	0.17546	0.18225	0.18225	0.18225	0.18337	0.19012	0.18225	0.18337	0.18337	0.18337	0.18788	0.18561	0.18673	0.18337	0.18225	0.18449	0.18673	0.18225	0.18673	0.189	0.18673
0.2296	0.18449	0.17997	0.18561	0.17885	0.18673	0.17434	0.17658	0.18561	0.17434	0.18449	0.17997	0.18225	0.18673	0.18673	0.18561	0.18561	0.18561	0.18561	0.18561	0.19124	0.19124	0.18788	0.18337	0.19124	0.189	0.189	0.18337	0.19012	0.17885	0.18109	0.18337	0.18561	0.18673	0.19124	0.17997	0.18337	0.18337	0.18561	0.189	0.17997	0.19012	0.18673	0.18109	0.18673	0.18788	0.18225	0.19012	0.18449	0.18225
0.2307	0.17885	0.17997	0.18788	0.17997	0.18561	0.17773	0.17773	0.18673	0.16982	0.18449	0.17885	0.17885	0.18673	0.18788	0.18337	0.18337	0.18449	0.18449	0.18561	0.18788	0.19124	0.18673	0.18673	0.189	0.19012	0.18788	0.18337	0.189	0.18109	0.18225	0.18561	0.18449	0.189	0.19012	0.18337	0.18225	0.18449	0.18561	0.189	0.18561	0.18788	0.18561	0.18337	0.18561	0.18788	0.18561	0.19012	0.18673	0.18109
0.2318	0.18109	0.18337	0.18788	0.17546	0.18449	0.17997	0.17885	0.18449	0.17434	0.18673	0.18337	0.17885	0.18449	0.18673	0.18561	0.18109	0.17997	0.18109	0.189	0.18788	0.19124	0.1924	0.18109	0.19124	0.189	0.18788	0.18449	0.18449	0.18225	0.18337	0.18225	0.18109	0.18788	0.1924	0.18337	0.18225	0.19012	0.18561	0.18788	0.18673	0.18561	0.18788	0.18788	0.18561	0.19124	0.18449	0.19012	0.18337	0.18225
0.2329	0.18109	0.18337	0.18449	0.17773	0.18673	0.17434	0.18337	0.18561	0.17885	0.18337	0.18109	0.18225	0.18109	0.18561	0.18561	0.18449	0.18109	0.18673	0.18788	0.18788	0.189	0.19012	0.18673	0.19124	0.18788	0.19124	0.189	0.18673	0.18337	0.18449	0.18109	0.18225	0.18788	0.19124	0.18225	0.18788	0.18337	0.18788	0.189	0.18225	0.18788	0.189	0.18225	0.19124	0.19012	0.18109	0.189	0.18673	0.18449
0.234	0.17997	0.17997	0.18561	0.18109	0.18788	0.17546	0.17997	0.189	0.17773	0.18449	0.18225	0.18337	0.18337	0.19124	0.18337	0.18225	0.18449	0.18673	0.18673	0.18788	0.18788	0.19124	0.18788	0.19012	0.19012	0.19124	0.18337	0.19012	0.17997	0.18673	0.18673	0.18449	0.189	0.18788	0.18109	0.18337	0.18449	0.18673	0.19012	0.18673	0.18788	0.18561	0.17997	0.18673	0.19124	0.18673	0.1924	0.18449	0.18561
0.2351	0.17885	0.18449	0.18561	0.17658	0.18561	0.17658	0.17997	0.18561	0.17434	0.18788	0.17885	0.17997	0.18788	0.18788	0.17997	0.18109	0.17997	0.18449	0.18673	0.18449	0.19012	0.19012	0.18673	0.18788	0.19012	0.189	0.18788	0.189	0.18109	0.18673	0.18673	0.18449	0.18788	0.1924	0.18337	0.17997	0.18788	0.18673	0.18788	0.189	0.189	0.19012	0.18225	0.18673	0.18788	0.18673	0.19352	0.18788	0.189
0.2362	0.18225	0.17997	0.18673	0.17997	0.189	0.17885	0.17997	0.18788	0.17885	0.18788	0.18337	0.17997	0.18561	0.18788	0.18337	0.18337	0.17658	0.18225	0.18673	0.18561	0.19124	0.19012	0.18561	0.19012	0.19012	0.19124	0.18561	0.19124	0.18673	0.18673	0.18449	0.18109	0.18561	0.19012	0.18225	0.18337	0.19124	0.19012	0.189	0.19012	0.19012	0.18561	0.18337	0.18673	0.18788	0.18449	0.1924	0.189	0.18788
0.2373	0.18225	0.18225	0.18561	0.17997	0.19012	0.17885	0.18225	0.19012	0.18109	0.18673	0.18225	0.17885	0.18673	0.18561	0.18561	0.189	0.18337	0.18788	0.18449	0.18673	0.189	0.19012	0.18561	0.19012	0.189	0.1924	0.18561	0.18561	0.18561	0.189	0.18225	0.18561	0.18788	0.189	0.17997	0.18673	0.18449	0.19352	0.19012	0.18788	0.18788	0.18788	0.18449	0.18449	0.19012	0.18225	0.1924	0.189	0.18449
0.2384	0.18225	0.17997	0.189	0.18337	0.18788	0.17546	0.18449	0.19124	0.17997	0.18561	0.18337	0.18225	0.18337	0.18673	0.18449	0.18561	0.18225	0.18788	0.18561	0.18561	0.18561	0.19012	0.19012	0.18561	0.19124	0.19124	0.189	0.189	0.18673	0.18788	0.18561	0.18788	0.19012	0.189	0.18109	0.18788	0.18561	0.189	0.19012	0.189	0.189	0.18788	0.18561	0.18673	0.19012	0.18449	0.19352	0.189	0.18561
0.2395	0.17885	0.18225	0.18673	0.17885	0.18561	0.17658	0.18337	0.19012	0.17773	0.18788	0.18225	0.18109	0.19124	0.18449	0.18225	0.18561	0.17997	0.18449	0.18673	0.18788	0.189	0.189	0.18449	0.18673	0.1924	0.18673	0.18673	0.18673	0.18561	0.18673	0.189	0.18449	0.18788	0.19012	0.18449	0.18449	0.19012	0.18561	0.189	0.19124	0.19012	0.19012	0.18561	0.189	0.1924	0.18561	0.19464	0.18788	0.18561
0.2406	0.17885	0.18225	0.18449	0.17885	0.18673	0.17997	0.18337	0.18673	0.18109	0.18673	0.18561	0.17997	0.18561	0.18449	0.18449	0.18449	0.17997	0.18561	0.189	0.18449	0.19012	0.189	0.18337	0.189	0.189	0.18673	0.189	0.18673	0.18561	0.18673	0.18788	0.18337	0.19012	0.18788	0.18225	0.18561	0.18788	0.19012	0.19124	0.19012	0.18788	0.189	0.18673	0.189	0.19012	0.18561	0.19352	0.19124	0.18673
0.2417	0.18109	0.17885	0.18561	0.17885	0.18337	0.18337	0.18449	0.189	0.18225	0.18788	0.18449	0.18225	0.18561	0.18673	0.18225	0.18561	0.18109	0.18788	0.18788	0.18449	0.18788	0.19124	0.18788	0.19124	0.189	0.19124	0.18788	0.18561	0.18225	0.18673	0.18449	0.18449	0.1924	0.18788	0.18225	0.18673	0.18788	0.19012	0.19124	0.19012	0.18673	0.19124	0.189	0.19012	0.1924	0.18788	0.19352	0.19124	0.189
0.2428	0.17885	0.18109	0.18561	0.17885	0.18673	0.17658	0.17885	0.18561	0.17997	0.18337	0.18337	0.18109	0.18337	0.18673	0.18109	0.18449	0.18225	0.18788	0.189	0.19124	0.18788	0.19012	0.189	0.19012	0.19012	0.19012	0.18673	0.189	0.18337	0.19012	0.18788	0.18449	0.1924	0.18788	0.17997	0.18788	0.189	0.19012	0.189	0.19124	0.19012	0.19352	0.17997	0.18788	0.189	0.189	0.19576	0.19124	0.18788
0.2439	0.17773	0.18109	0.18449	0.17885	0.18337	0.18225	0.17885	0.18673	0.17997	0.18673	0.18449	0.18109	0.18561	0.18673	0.18337	0.18561	0.17885	0.189	0.18673	0.189	0.19012	0.18788	0.19124	0.18561	0.18788	0.18788	0.189	0.19012	0.18561	0.18673	0.18561	0.18449	0.19352	0.19124	0.18449	0.18561	0.18788	0.18673	0.19012	0.1924	0.19012	0.19124	0.18109	0.18788	0.19352	0.18673	0.19352	0.19352	0.19124
0.245	0.17885	0.18109	0.18109	0.17885	0.18449	0.17885	0.18225	0.18449	0.18449	0.18561	0.18449	0.18109	0.18449	0.18109	0.18225	0.18337	0.17885	0.19012	0.18449	0.189	0.19124	0.18788	0.18673	0.19012	0.18788	0.19352	0.19012	0.18561	0.18561	0.189	0.18449	0.18337	0.18788	0.19352	0.18225	0.18561	0.18788	0.189	0.19012	0.19464	0.18673	0.18788	0.18337	0.18788	0.19464	0.18673	0.19464	0.1924	0.19124
0.2461	0.17885	0.17885	0.18225	0.18225	0.18673	0.17658	0.18673	0.189	0.18561	0.18449	0.18225	0.18225	0.18225	0.18449	0.18225	0.18673	0.18109	0.18788	0.18449	0.18673	0.18788	0.189	0.18673	0.19124	0.189	0.19012	0.18673	0.18561	0.18788	0.19124	0.18449	0.18225	0.19124	0.19012	0.18337	0.19012	0.18337	0.19012	0.1924	0.19124	0.189	0.18673	0.18337	0.189	0.19688	0.18449	0.1924	0.19352	0.19012
0.2472	0.17773	0.17658	0.18449	0.17885	0.18337	0.17885	0.18225	0.18561	0.18109	0.18337	0.18337	0.18449	0.18449	0.18673	0.18225	0.18673	0.17885	0.189	0.18337	0.18788	0.18788	0.18788	0.18673	0.18561	0.18673	0.189	0.18788	0.18788	0.18225	0.189	0.18449	0.18225	0.19012	0.189	0.18109	0.18561	0.18561	0.189	0.1924	0.189	0.19124	0.19012	0.18337	0.1924	0.19352	0.189	0.19352	0.19124	0.189
0.2483	0.17434	0.18225	0.18561	0.17885	0.18225	0.18225	0.17997	0.18561	0.17997	0.18337	0.18337	0.17997	0.18788	0.189	0.18449	0.18561	0.18109	0.19012	0.18788	0.18673	0.18561	0.18673	0.18561	0.18788	0.19012	0.18788	0.18788	0.19012	0.18337	0.18561	0.18788	0.18109	0.189	0.189	0.18109	0.18449	0.189	0.189	0.189	0.1924	0.18788	0.189	0.18225	0.18788	0.189	0.18788	0.19688	0.19124	0.189
0.2494	0.17885	0.17997	0.18337	0.17997	0.18109	0.18109	0.17773	0.19012	0.18109	0.18449	0.18109	0.17997	0.18225	0.18561	0.18449	0.18449	0.17997	0.18673	0.189	0.189	0.19124	0.18788	0.18788	0.18788	0.18788	0.189	0.19012	0.19012	0.18449	0.18449	0.18337	0.18109	0.19124	0.19012	0.18225	0.18449	0.189	0.19012	0.19012	0.19352	0.189	0.18673	0.18337	0.19124	0.1924	0.19012	0.19464	0.19124	0.189
0.2505	0.17885	0.18109	0.18109	0.17885	0.18337	0.17997	0.18225	0.189	0.18449	0.18561	0.18225	0.17885	0.18109	0.18788	0.18561	0.18788	0.17773	0.1924	0.18449	0.189	0.189	0.18788	0.19124	0.18673	0.18449	0.19012	0.18788	0.19124	0.18449	0.18788	0.18449	0.18337	0.1924	0.18561	0.17997	0.18673	0.18788	0.19124	0.19124	0.19124	0.19124	0.18561	0.18225	0.19012	0.19352	0.19012	0.19464	0.19576	0.19012
0.2516	0.17997	0.18109	0.18449	0.18109	0.18337	0.18225	0.17997	0.19124	0.18109	0.18561	0.18109	0.17885	0.18449	0.18673	0.18561	0.19124	0.17997	0.18788	0.18337	0.19124	0.18561	0.18788	0.189	0.18788	0.18449	0.189	0.18673	0.18788	0.18225	0.18673	0.18449	0.18673	0.19352	0.19012	0.17885	0.18109	0.18788	0.18673	0.1924	0.19352	0.19012	0.189	0.18337	0.18673	0.19352	0.19012	0.19803	0.19576	0.18788
0.2527	0.17658	0.17997	0.18673	0.17885	0.18225	0.18225	0.17997	0.18673	0.18337	0.18561	0.18225	0.17997	0.18788	0.18561	0.18225	0.18788	0.18225	0.18673	0.18109	0.19012	0.18673	0.18673	0.189	0.18561	0.19012	0.19012	0.19012	0.18673	0.18561	0.18673	0.18449	0.18337	0.18788	0.1924	0.17773	0.18561	0.18788	0.18788	0.189	0.19012	0.18673	0.18561	0.18337	0.18449	0.19012	0.1924	0.19464	0.1924	0.18788
0.2538	0.17773	0.17997	0.18561	0.17658	0.18337	0.18449	0.17885	0.18788	0.18109	0.18225	0.18337	0.17885	0.18337	0.18337	0.18337	0.18788	0.17885	0.18788	0.18673	0.189	0.18673	0.189	0.18673	0.189	0.19012	0.19012	0.189	0.18449	0.19012	0.18788	0.17997	0.18225	0.19012	0.18788	0.18225	0.18561	0.18788	0.19124	0.19464	0.1924	0.189	0.18673	0.18561	0.18788	0.19352	0.18788	0.1924	0.19464	0.1924
0.2549	0.17997	0.17885	0.18449	0.17546	0.18337	0.17885	0.18449	0.189	0.17997	0.18449	0.18225	0.18109	0.18449	0.18449	0.18109	0.18561	0.18225	0.189	0.18337	0.19124	0.18788	0.19012	0.189	0.189	0.18673	0.19124	0.18673	0.18673	0.18449	0.19012	0.17997	0.18449	0.19352	0.18673	0.18109	0.18449	0.18561	0.19124	0.1924	0.19012	0.18788	0.18673	0.18225	0.18673	0.19012	0.18561	0.1924	0.19352	0.18788
0.256	0.17658	0.17997	0.18449	0.17997	0.18337	0.17997	0.18109	0.18561	0.17997	0.18337	0.18109	0.17773	0.18673	0.189	0.18225	0.18788	0.18337	0.18788	0.18561	0.189	0.18788	0.18449	0.189	0.18561	0.189	0.189	0.18673	0.19012	0.18225	0.18673	0.18673	0.18561	0.1924	0.18449	0.17997	0.18449	0.18788	0.18561	0.19124	0.19124	0.19012	0.189	0.18225	0.19124	0.1924	0.19124	0.19352	0.1924	0.19012
0.2571	0.17322	0.17997	0.18673	0.17773	0.18225	0.18109	0.17546	0.18788	0.17885	0.18225	0.18109	0.17773	0.18561	0.18561	0.18337	0.18449	0.17997	0.19124	0.18561	0.18673	0.18788	0.18561	0.189	0.18561	0.19012	0.189	0.18449	0.1924	0.18673	0.18561	0.18109	0.18337	0.19012	0.18788	0.18337	0.18337	0.19012	0.18788	0.189	0.1924	0.18673	0.18561	0.18561	0.18449	0.19352	0.189	0.19464	0.19124	0.19124
0.2582	0.17885	0.18109	0.18337	0.17546	0.18449	0.18109	0.18225	0.189	0.18337	0.18337	0.18109	0.17885	0.18449	0.18109	0.18449	0.18449	0.17997	0.18788	0.189	0.18561	0.1924	0.189	0.18225	0.18561	0.19012	0.19012	0.19012	0.18788	0.18561	0.18561	0.18109	0.18337	0.189	0.19012	0.18561	0.18449	0.18788	0.19124	0.19124	0.19012	0.18449	0.18561	0.18449	0.18673	0.19352	0.18673	0.19352	0.19012	0.19012
0.2593	0.17997	0.18109	0.18109	0.17885	0.18449	0.17885	0.18225	0.19012	0.18225	0.18109	0.18225	0.18109	0.18449	0.18225	0.18109	0.18788	0.17997	0.18673	0.18561	0.19012	0.1924	0.18788	0.18449	0.189	0.18225	0.19012	0.18561	0.189	0.18449	0.189	0.18225	0.18449	0.19352	0.19012	0.18225	0.18561	0.18561	0.19012	0.1924	0.18788	0.189	0.189	0.17997	0.18788	0.19352	0.19012	0.19464	0.19688	0.18561
0.2604	0.17658	0.17773	0.18561	0.17773	0.18225	0.17885	0.17997	0.189	0.17546	0.18561	0.17997	0.17997	0.18561	0.18225	0.18225	0.18673	0.18109	0.18673	0.18337	0.18788	0.18788	0.19012	0.18561	0.18561	0.18561	0.189	0.18673	0.19012	0.18225	0.18561	0.18225	0.18449	0.18561	0.189	0.18225	0.18449	0.18673	0.18673	0.1924	0.19124	0.189	0.18788	0.17997	0.18449	0.19464	0.18788	0.19352	0.19352	0.18673
0.2615	0.17322	0.17997	0.18788	0.17546	0.18225	0.17885	0.17997	0.18449	0.17885	0.18561	0.17997	0.18109	0.18337	0.18788	0.18337	0.18337	0.18109	0.18561	0.18673	0.18788	0.19012	0.18788	0.18225	0.18449	0.18561	0.18449	0.18788	0.189	0.18673	0.18225	0.18449	0.18337	0.19012	0.19352	0.18449	0.18561	0.18788	0.189	0.19124	0.1924	0.1924	0.18561	0.18337	0.18449	0.19012	0.18788	0.19688	0.189	0.189
0.2626	0.17546	0.17997	0.18561	0.17434	0.18673	0.18109	0.18109	0.18788	0.17997	0.18449	0.18109	0.17885	0.18337	0.18561	0.18561	0.18225	0.18109	0.18673	0.18673	0.18673	0.19012	0.19012	0.18561	0.18673	0.189	0.19012	0.19124	0.18788	0.18449	0.18449	0.17885	0.17997	0.18788	0.18673	0.18337	0.18673	0.18561	0.19012	0.18788	0.19012	0.189	0.18449	0.18337	0.18673	0.19576	0.18788	0.19012	0.1924	0.1924
0.2637	0.17997	0.17658	0.18673	0.17885	0.18561	0.17546	0.18225	0.189	0.17885	0.18225	0.18225	0.17997	0.18225	0.18449	0.18337	0.18561	0.18449	0.19012	0.18673	0.18673	0.19124	0.19012	0.18449	0.1924	0.18449	0.18788	0.18673	0.18673	0.18225	0.18225	0.17997	0.18225	0.19012	0.189	0.18225	0.18561	0.18673	0.18673	0.19124	0.19124	0.19012	0.18788	0.18225	0.18788	0.19124	0.189	0.19352	0.19352	0.189
0.2648	0.17885	0.17773	0.189	0.17885	0.18673	0.17658	0.17773	0.18561	0.17885	0.18561	0.17773	0.17997	0.18561	0.18561	0.18109	0.18449	0.18109	0.189	0.18449	0.19124	0.189	0.18788	0.18561	0.18788	0.18561	0.19352	0.18561	0.19012	0.18673	0.18673	0.18561	0.18449	0.19012	0.18788	0.18225	0.18337	0.18673	0.18788	0.19576	0.19012	0.19124	0.19012	0.18225	0.18673	0.19124	0.1924	0.19803	0.19012	0.18561
0.2659	0.17773	0.18225	0.18788	0.17658	0.18449	0.17997	0.17885	0.19012	0.17773	0.18673	0.17773	0.17773	0.18788	0.18337	0.18449	0.18561	0.18109	0.18449	0.18561	0.18673	0.19124	0.19012	0.18449	0.18673	0.18788	0.19012	0.18561	0.18788	0.18561	0.18561	0.17997	0.18449	0.18788	0.19124	0.18337	0.18337	0.18788	0.19012	0.19124	0.19576	0.18788	0.18673	0.18449	0.18673	0.19352	0.189	0.19576	0.19124	0.18788
0.267	0.18109	0.17773	0.18561	0.17658	0.18788	0.17773	0.18109	0.19012	0.17997	0.18673	0.18337	0.17885	0.18561	0.18673	0.18225	0.18673	0.17885	0.18561	0.19012	0.19012	0.19352	0.1924	0.18449	0.18561	0.18788	0.19352	0.189	0.18225	0.18788	0.18449	0.18109	0.17885	0.18673	0.19352	0.18225	0.18449	0.18788	0.19124	0.19012	0.189	0.1924	0.189	0.18449	0.18788	0.19352	0.18561	0.19464	0.19012	0.1924
0.2681	0.18109	0.17773	0.18788	0.17885	0.189	0.17658	0.18225	0.18673	0.18337	0.18449	0.18109	0.17773	0.18561	0.18449	0.18225	0.18673	0.18788	0.18673	0.18788	0.18788	0.19124	0.1924	0.18449	0.189	0.18788	0.19352	0.18673	0.18561	0.18449	0.18673	0.18449	0.18449	0.19124	0.1924	0.18561	0.18225	0.18561	0.18449	0.19352	0.189	0.1924	0.19124	0.18561	0.19124	0.1924	0.18337	0.19012	0.1924	0.18673
0.2692	0.17773	0.18109	0.189	0.17773	0.18225	0.17885	0.17773	0.19012	0.18109	0.18673	0.17773	0.18561	0.18673	0.18788	0.17997	0.18561	0.18225	0.18449	0.18788	0.19012	0.19012	0.18788	0.18673	0.18788	0.19012	0.19012	0.18449	0.19124	0.18337	0.18225	0.18337	0.18561	0.19124	0.19124	0.18225	0.18225	0.18561	0.18788	0.1924	0.189	0.19352	0.18788	0.18225	0.19012	0.19352	0.18673	0.19352	0.18561	0.19012
0.2703	0.17773	0.18225	0.189	0.17658	0.18449	0.17773	0.18109	0.18673	0.18337	0.19012	0.17997	0.17997	0.18788	0.18673	0.18109	0.18225	0.18337	0.18449	0.189	0.18673	0.1924	0.19012	0.18561	0.189	0.19464	0.189	0.18788	0.19012	0.18673	0.18561	0.18449	0.17997	0.189	0.19124	0.18673	0.17997	0.19124	0.18788	0.19124	0.19124	0.19464	0.18788	0.18561	0.189	0.1924	0.18673	0.19576	0.189	0.19012
0.2714	0.18109	0.17997	0.189	0.17658	0.18788	0.18225	0.18225	0.19124	0.18337	0.19012	0.17773	0.17885	0.18109	0.18561	0.18449	0.18673	0.18673	0.18449	0.19012	0.18673	0.19576	0.189	0.18337	0.189	0.19012	0.19464	0.18673	0.18788	0.18673	0.18561	0.18337	0.18561	0.189	0.19124	0.18673	0.18561	0.189	0.19124	0.1924	0.19352	0.19012	0.18561	0.189	0.18788	0.19464	0.18788	0.19688	0.19012	0.189
0.2725	0.18225	0.18109	0.19012	0.17885	0.18561	0.17658	0.18225	0.1924	0.18109	0.189	0.17885	0.18225	0.18673	0.18673	0.18225	0.18788	0.18673	0.18788	0.189	0.19012	0.1924	0.19012	0.18673	0.19124	0.189	0.1924	0.18673	0.189	0.18673	0.18788	0.18337	0.18673	0.19124	0.19464	0.18673	0.18449	0.189	0.189	0.19352	0.18673	0.19464	0.19012	0.18225	0.19124	0.1924	0.19012	0.19352	0.1924	0.18561
0.2736	0.17997	0.18225	0.19124	0.17773	0.18561	0.18109	0.17997	0.189	0.17773	0.189	0.17885	0.18561	0.19012	0.189	0.18561	0.18449	0.18337	0.18561	0.189	0.1924	0.19576	0.1924	0.18788	0.19012	0.18788	0.1924	0.18788	0.18673	0.18788	0.18561	0.18673	0.18561	0.18673	0.19688	0.18225	0.18337	0.19012	0.189	0.19124	0.19124	0.19124	0.19012	0.18673	0.19012	0.19124	0.19124	0.19688	0.19124	0.18788
0.2747	0.18225	0.18561	0.19124	0.17658	0.18561	0.17546	0.18225	0.189	0.18337	0.19124	0.17885	0.18225	0.19012	0.189	0.18449	0.18449	0.18561	0.18225	0.19124	0.19012	0.19688	0.19124	0.18449	0.19124	0.1924	0.1924	0.189	0.18788	0.189	0.18449	0.18673	0.18673	0.189	0.1924	0.18449	0.18673	0.19012	0.19012	0.19012	0.19124	0.1924	0.189	0.189	0.189	0.19124	0.19012	0.19124	0.18673	0.19124
0.2758	0.18225	0.18337	0.19012	0.17773	0.189	0.17997	0.18673	0.189	0.18337	0.18788	0.18449	0.18225	0.18788	0.18673	0.18449	0.18788	0.18788	0.19012	0.19352	0.19124	0.19464	0.19576	0.18788	0.1924	0.19352	0.19464	0.19124	0.189	0.18788	0.18337	0.18561	0.18561	0.19012	0.19352	0.18561	0.189	0.189	0.19012	0.19352	0.19012	0.19464	0.1924	0.19012	0.18673	0.19464	0.18673	0.19352	0.1924	0.18673
0.2769	0.18225	0.18449	0.19352	0.17997	0.18788	0.18109	0.18337	0.19012	0.18225	0.18788	0.18337	0.18673	0.18788	0.19012	0.18561	0.18673	0.18788	0.18788	0.19352	0.19352	0.19576	0.1924	0.18788	0.19576	0.1924	0.19464	0.18561	0.189	0.18561	0.18673	0.189	0.18673	0.19576	0.19576	0.18673	0.18673	0.19124	0.19124	0.19688	0.19124	0.19803	0.1924	0.18449	0.19124	0.19464	0.1924	0.19464	0.1924	0.18788
0.278	0.18109	0.18337	0.1924	0.17885	0.18561	0.17773	0.18109	0.18673	0.18109	0.1924	0.17773	0.18673	0.18788	0.19576	0.18561	0.18673	0.19352	0.19012	0.19803	0.1924	0.19576	0.19124	0.18788	0.19352	0.19576	0.19464	0.18788	0.19352	0.18449	0.18788	0.189	0.18561	0.19352	0.19352	0.18449	0.18225	0.19124	0.18788	0.19464	0.19012	0.19576	0.19352	0.18561	0.1924	0.1924	0.19352	0.19803	0.19124	0.19012
0.2791	0.18449	0.18673	0.19352	0.17885	0.189	0.17997	0.17997	0.1924	0.17885	0.19688	0.17997	0.189	0.189	0.1924	0.19012	0.18673	0.18673	0.18561	0.19464	0.19464	0.19576	0.19915	0.18561	0.19464	0.19576	0.19688	0.189	0.19464	0.18561	0.18673	0.18788	0.18561	0.189	0.19464	0.189	0.18788	0.19352	0.19124	0.19352	0.19352	0.1924	0.19688	0.189	0.189	0.19688	0.18788	0.19352	0.1924	0.189
0.2802	0.18561	0.18788	0.1924	0.17997	0.19352	0.17997	0.18449	0.19012	0.18225	0.1924	0.18109	0.18673	0.18788	0.19124	0.19124	0.189	0.19352	0.18561	0.19688	0.19803	0.19915	0.19576	0.18673	0.19464	0.1924	0.19576	0.189	0.19464	0.189	0.18673	0.189	0.18673	0.19124	0.19576	0.18561	0.19124	0.19012	0.19464	0.19576	0.19124	0.19464	0.1924	0.18788	0.1924	0.19915	0.18561	0.19688	0.1924	0.19012
0.2813	0.18561	0.18788	0.19915	0.18109	0.1924	0.17773	0.18788	0.19352	0.18337	0.19124	0.18225	0.18673	0.19124	0.19464	0.19012	0.189	0.19124	0.189	0.19576	0.19688	0.20139	0.19803	0.18673	0.19688	0.1924	0.20027	0.19012	0.1924	0.18673	0.1924	0.18788	0.19124	0.19012	0.19688	0.19012	0.19012	0.19012	0.19012	0.19688	0.19464	0.19803	0.19576	0.189	0.19464	0.19803	0.19352	0.19688	0.19352	0.189
0.2824	0.18673	0.18673	0.19915	0.17885	0.19012	0.17997	0.18449	0.1924	0.18109	0.19124	0.18449	0.189	0.19012	0.19464	0.19012	0.189	0.19124	0.189	0.19576	0.19688	0.19803	0.19464	0.18673	0.1924	0.19464	0.19576	0.19012	0.19352	0.18561	0.189	0.19124	0.19012	0.19124	0.19576	0.189	0.19124	0.19012	0.19124	0.19803	0.19464	0.20027	0.19576	0.19124	0.19352	0.19576	0.189	0.19688	0.19464	0.189
0.2835	0.18673	0.18788	0.19915	0.18109	0.19012	0.18337	0.18337	0.1924	0.18561	0.19803	0.18788	0.19012	0.19124	0.19464	0.19352	0.18673	0.19464	0.19012	0.19803	0.19576	0.20027	0.19803	0.18561	0.19352	0.19688	0.19576	0.19464	0.19576	0.18561	0.19012	0.189	0.18561	0.1924	0.19803	0.1924	0.19012	0.1924	0.19803	0.19576	0.19124	0.19803	0.19352	0.1924	0.19124	0.19803	0.18788	0.19915	0.19464	0.1924
0.2846	0.18673	0.189	0.19803	0.18109	0.19464	0.18225	0.18788	0.19464	0.18788	0.19352	0.18673	0.19352	0.1924	0.19688	0.19124	0.19012	0.19464	0.189	0.19688	0.19803	0.19915	0.19803	0.189	0.19352	0.19915	0.19803	0.19464	0.19688	0.189	0.19124	0.189	0.189	0.19124	0.19915	0.1924	0.1924	0.1924	0.19688	0.19576	0.19352	0.19688	0.19576	0.19464	0.19124	0.19915	0.19012	0.19464	0.19352	0.19012
0.2857	0.1924	0.1924	0.20027	0.18449	0.19352	0.18561	0.18673	0.19464	0.18788	0.19803	0.18225	0.19352	0.1924	0.19576	0.19124	0.18788	0.19803	0.19352	0.19576	0.20027	0.20027	0.19803	0.1924	0.20027	0.19803	0.19803	0.19352	0.19464	0.18673	0.19012	0.19124	0.19124	0.19352	0.19803	0.19352	0.19576	0.19464	0.19576	0.19803	0.19464	0.20027	0.19803	0.189	0.19464	0.19688	0.19464	0.19803	0.19464	0.189
0.2868	0.19012	0.19464	0.19803	0.18337	0.19464	0.18109	0.189	0.19352	0.18673	0.19803	0.18561	0.19124	0.19352	0.20027	0.19576	0.19124	0.19464	0.19012	0.19688	0.20139	0.20139	0.19688	0.19012	0.19803	0.19803	0.19803	0.189	0.19915	0.18673	0.19012	0.19688	0.1924	0.19352	0.20139	0.19352	0.19012	0.19688	0.19803	0.19803	0.19352	0.19915	0.19464	0.19124	0.19352	0.19915	0.19688	0.20367	0.19688	0.1924
0.2879	0.1924	0.19352	0.20027	0.18449	0.19576	0.18561	0.19012	0.19688	0.189	0.20027	0.18788	0.1924	0.19352	0.19803	0.19688	0.19124	0.19352	0.19124	0.19915	0.19915	0.20591	0.20255	0.19124	0.19915	0.19915	0.20139	0.19124	0.19688	0.18788	0.19124	0.19124	0.19464	0.19352	0.20367	0.19464	0.1924	0.19576	0.20027	0.19803	0.19803	0.19915	0.19576	0.19915	0.19352	0.20479	0.1924	0.19915	0.19352	0.19124
0.289	0.1924	0.19012	0.20027	0.18673	0.19576	0.18561	0.18788	0.19688	0.19012	0.19915	0.19012	0.19352	0.19012	0.19803	0.19464	0.19464	0.19352	0.1924	0.19803	0.20367	0.20479	0.20479	0.19124	0.20367	0.20027	0.19803	0.19352	0.19464	0.18788	0.19352	0.19352	0.19464	0.19352	0.20591	0.19464	0.19464	0.19688	0.20139	0.20139	0.19688	0.20139	0.19915	0.19688	0.19803	0.20367	0.19352	0.19915	0.19464	0.1924
0.2901	0.19012	0.189	0.20255	0.18788	0.19803	0.18788	0.1924	0.19915	0.19124	0.19803	0.1924	0.19803	0.1924	0.19915	0.19464	0.19576	0.19915	0.19688	0.20139	0.20367	0.20367	0.20027	0.19352	0.20139	0.19915	0.20027	0.19352	0.19915	0.18449	0.1924	0.19352	0.19352	0.19803	0.20139	0.1924	0.19576	0.19464	0.19915	0.20139	0.19803	0.20367	0.20027	0.19352	0.20027	0.20367	0.19688	0.20139	0.19803	0.1924
0.2912	0.19124	0.19352	0.20479	0.18561	0.20027	0.189	0.189	0.19803	0.1924	0.20027	0.189	0.19688	0.19576	0.20255	0.19464	0.19124	0.19803	0.19464	0.20139	0.20367	0.20479	0.20139	0.19464	0.20139	0.20367	0.19576	0.19464	0.20367	0.189	0.19352	0.1924	0.19464	0.19688	0.20591	0.19688	0.19803	0.19803	0.20367	0.19915	0.20139	0.20255	0.19803	0.20027	0.19915	0.20479	0.19688	0.20255	0.19464	0.19688
0.2923	0.19124	0.1924	0.20479	0.18449	0.19803	0.19012	0.19012	0.19803	0.19352	0.19915	0.19012	0.1924	0.19464	0.20139	0.20027	0.19464	0.19576	0.19352	0.20255	0.20367	0.20818	0.20591	0.19576	0.20367	0.20367	0.20367	0.20027	0.20479	0.19352	0.19352	0.19352	0.19352	0.19352	0.20479	0.20139	0.19803	0.20027	0.20139	0.20139	0.19688	0.20255	0.19803	0.20027	0.19688	0.20591	0.19688	0.20139	0.19576	0.19688
0.2934	0.19688	0.189	0.20139	0.18673	0.20139	0.1924	0.1924	0.19803	0.19352	0.20027	0.189	0.19464	0.19352	0.20139	0.20027	0.19464	0.19803	0.19352	0.20139	0.20706	0.21154	0.20139	0.19576	0.20706	0.20367	0.20479	0.19803	0.20367	0.19124	0.19803	0.1924	0.19464	0.19576	0.20818	0.19803	0.19803	0.20027	0.20367	0.20139	0.20139	0.20255	0.20027	0.19688	0.20027	0.20591	0.19803	0.20139	0.19915	0.19803
0.2945	0.19803	0.1924	0.20367	0.19124	0.20027	0.189	0.19576	0.20027	0.19576	0.20255	0.19012	0.19464	0.19915	0.20027	0.19915	0.19576	0.19803	0.19803	0.20027	0.20479	0.20706	0.20479	0.19688	0.20591	0.20139	0.20479	0.19688	0.20255	0.1924	0.20139	0.19464	0.19803	0.19803	0.20706	0.19688	0.19803	0.19915	0.20591	0.20027	0.19688	0.20479	0.20367	0.19915	0.20255	0.20706	0.19803	0.20255	0.20027	0.19464
0.2956	0.19352	0.19576	0.20479	0.18788	0.19688	0.18788	0.19352	0.19915	0.19352	0.20367	0.18788	0.19803	0.19915	0.20255	0.20027	0.1924	0.19803	0.19352	0.20027	0.20479	0.20479	0.20479	0.19576	0.20255	0.20139	0.20479	0.19688	0.20367	0.19352	0.19803	0.19576	0.19915	0.19576	0.21042	0.19915	0.19688	0.20027	0.20255	0.20255	0.19803	0.20479	0.20139	0.19915	0.20255	0.20591	0.19803	0.20591	0.19688	0.19688
0.2967	0.19576	0.19803	0.20367	0.18673	0.19915	0.19012	0.1924	0.20027	0.19688	0.20255	0.1924	0.19688	0.20027	0.20139	0.20139	0.19803	0.20027	0.19464	0.20479	0.20591	0.20818	0.20367	0.19576	0.20479	0.20367	0.20591	0.20139	0.20255	0.19464	0.19803	0.19688	0.19803	0.19352	0.2093	0.20139	0.19803	0.20367	0.20591	0.20479	0.20139	0.20591	0.20139	0.20139	0.19803	0.20706	0.19464	0.20255	0.19915	0.19688
0.2978	0.19352	0.19464	0.20255	0.18788	0.20367	0.1924	0.19803	0.20479	0.19688	0.20027	0.19352	0.20027	0.19688	0.20255	0.20255	0.19803	0.20255	0.19803	0.20367	0.20706	0.20706	0.20706	0.19464	0.20591	0.20479	0.20479	0.19803	0.19915	0.19464	0.19915	0.19803	0.19803	0.19688	0.20818	0.19803	0.19688	0.20139	0.20591	0.20479	0.20255	0.20591	0.20139	0.20139	0.20255	0.20706	0.19915	0.20479	0.20367	0.20027
0.2989	0.19464	0.19688	0.20591	0.1924	0.20255	0.19012	0.19688	0.20367	0.19803	0.20027	0.19464	0.20255	0.19915	0.20591	0.19803	0.19915	0.20027	0.19688	0.20706	0.20706	0.20818	0.20591	0.19915	0.20818	0.20367	0.20591	0.19803	0.20706	0.19352	0.20139	0.19803	0.19688	0.19915	0.20591	0.19915	0.19803	0.20139	0.20479	0.20591	0.20139	0.20818	0.20591	0.19688	0.20479	0.20591	0.20027	0.20479	0.20479	0.19915
0.3	0.19352	0.20027	0.20367	0.19012	0.20139	0.1924	0.19576	0.20367	0.19576	0.20706	0.1924	0.19915	0.19688	0.20818	0.20139	0.19803	0.20139	0.19576	0.20367	0.20706	0.20818	0.20367	0.19803	0.20591	0.20479	0.20706	0.19915	0.20591	0.19576	0.20027	0.20139	0.19915	0.20139	0.20706	0.19803	0.19915	0.20591	0.21042	0.20139	0.20255	0.20706	0.20591	0.20255	0.20479	0.2093	0.19915	0.20818	0.20027	0.19915
0.3011	0.19915	0.20027	0.20255	0.19124	0.19915	0.19352	0.19915	0.20706	0.20027	0.20591	0.19352	0.19688	0.19803	0.20027	0.20255	0.19915	0.20139	0.19464	0.20818	0.20706	0.21154	0.21042	0.20027	0.2093	0.20367	0.20706	0.20027	0.20706	0.20255	0.20255	0.19803	0.20027	0.19915	0.20706	0.20027	0.20139	0.20818	0.2093	0.20706	0.20027	0.20367	0.20479	0.20479	0.20479	0.2093	0.20027	0.20706	0.20367	0.19915
0.3022	0.20027	0.19915	0.20255	0.19352	0.20367	0.19464	0.20027	0.20818	0.19915	0.20139	0.19576	0.19915	0.19688	0.20367	0.20255	0.20479	0.20139	0.20027	0.20479	0.21042	0.21042	0.20818	0.19915	0.20706	0.20479	0.21154	0.20591	0.20367	0.19803	0.20479	0.20027	0.20255	0.20139	0.21042	0.20367	0.20255	0.20255	0.20706	0.21154	0.19915	0.20818	0.20818	0.20255	0.20591	0.21382	0.20255	0.20591	0.20591	0.19915
0.3033	0.19688	0.20139	0.20479	0.19576	0.20367	0.19012	0.20255	0.20591	0.19352	0.20255	0.19803	0.20255	0.19915	0.20591	0.20139	0.20027	0.20255	0.20139	0.20255	0.20818	0.21042	0.20706	0.20139	0.20591	0.20367	0.20818	0.20367	0.20479	0.19576	0.20367	0.20139	0.20139	0.20027	0.2093	0.20139	0.20139	0.20367	0.20706	0.20706	0.20139	0.21154	0.2093	0.20027	0.20706	0.21042	0.20139	0.20591	0.20255	0.20027
0.3044	0.19576	0.20139	0.20255	0.19124	0.19915	0.19352	0.20027	0.20255	0.19688	0.20367	0.19803	0.19915	0.19915	0.20706	0.20255	0.19803	0.19915	0.19576	0.21042	0.21042	0.2127	0.20591	0.19915	0.20818	0.2093	0.20818	0.20367	0.20706	0.20027	0.20139	0.20367	0.20027	0.20139	0.21154	0.20027	0.20255	0.20367	0.20706	0.20706	0.20479	0.2093	0.20367	0.20367	0.20479	0.21154	0.20139	0.21042	0.20255	0.20139
0.3055	0.19688	0.19803	0.20479	0.19124	0.20367	0.19576	0.20139	0.20591	0.19915	0.20591	0.19688	0.19803	0.20027	0.20591	0.20255	0.20139	0.20255	0.20255	0.20818	0.20591	0.21382	0.2093	0.20255	0.2093	0.20706	0.2093	0.20591	0.20706	0.20139	0.19803	0.19915	0.19915	0.20027	0.21042	0.20139	0.20367	0.20706	0.20818	0.2093	0.20706	0.20479	0.20479	0.20367	0.20591	0.21154	0.20255	0.20591	0.20479	0.20255
0.3066	0.20367	0.20027	0.20255	0.19012	0.20479	0.19803	0.20255	0.20706	0.20139	0.20479	0.19915	0.20027	0.19803	0.20255	0.20027	0.20255	0.20255	0.20255	0.20818	0.21154	0.2093	0.21042	0.20367	0.21042	0.20139	0.21042	0.20367	0.20818	0.19915	0.20255	0.20255	0.20027	0.20255	0.20818	0.20479	0.20255	0.20255	0.21042	0.2093	0.20367	0.20706	0.21154	0.20255	0.20706	0.21494	0.20706	0.2093	0.20818	0.20479
0.3077	0.20027	0.19915	0.20367	0.19464	0.20255	0.19352	0.20139	0.20479	0.20139	0.20706	0.19803	0.19915	0.19915	0.20706	0.20255	0.20255	0.20367	0.20367	0.20479	0.20818	0.21154	0.2093	0.20591	0.2093	0.20255	0.21382	0.20479	0.2093	0.19688	0.20706	0.20027	0.20255	0.20255	0.2093	0.20139	0.20027	0.20591	0.2093	0.2127	0.20139	0.20818	0.21042	0.20255	0.2093	0.21042	0.20591	0.21042	0.20818	0.20367
0.3088	0.19915	0.20255	0.20818	0.19352	0.20139	0.19352	0.20027	0.20591	0.19915	0.2093	0.19688	0.19915	0.20255	0.20479	0.20367	0.20255	0.20027	0.19915	0.20591	0.20706	0.2093	0.20818	0.20255	0.20706	0.20255	0.2093	0.20591	0.2093	0.20139	0.20479	0.20255	0.20367	0.20139	0.21382	0.20591	0.19915	0.20706	0.20818	0.21042	0.20591	0.20591	0.2093	0.20479	0.20706	0.21494	0.20706	0.21042	0.20706	0.20818
0.3099	0.20027	0.20139	0.20591	0.19352	0.20139	0.19688	0.19915	0.20591	0.20255	0.20591	0.20139	0.19915	0.20027	0.20139	0.20367	0.20255	0.19915	0.20255	0.20706	0.2093	0.2093	0.20818	0.20255	0.20706	0.20479	0.2093	0.20591	0.20706	0.20479	0.20591	0.20027	0.20255	0.20367	0.21154	0.20255	0.19915	0.20818	0.21042	0.21154	0.20255	0.20818	0.2093	0.20706	0.20591	0.2127	0.20591	0.20818	0.20818	0.20818
0.311	0.19688	0.20027	0.20367	0.19464	0.20479	0.19688	0.20255	0.20591	0.20139	0.20139	0.20139	0.20027	0.19803	0.20706	0.20139	0.20255	0.20367	0.20255	0.20818	0.21154	0.20818	0.21154	0.20479	0.20706	0.20591	0.2093	0.20591	0.20479	0.20139	0.20706	0.20027	0.20367	0.20706	0.2127	0.20591	0.20479	0.20479	0.21382	0.21382	0.20367	0.2093	0.20818	0.20591	0.2093	0.21382	0.20479	0.21042	0.21042	0.20367
0.3121	0.20027	0.20367	0.20591	0.19576	0.20591	0.19576	0.20139	0.20706	0.19803	0.20367	0.20255	0.19915	0.20139	0.20367	0.20027	0.20479	0.20255	0.20367	0.20479	0.21042	0.20818	0.20591	0.20591	0.21042	0.20706	0.21042	0.20818	0.21042	0.20139	0.20591	0.20255	0.20255	0.20591	0.20706	0.20139	0.20027	0.20818	0.20818	0.2093	0.20255	0.21042	0.20818	0.20367	0.21042	0.2127	0.20706	0.21154	0.20818	0.20479
0.3132	0.19688	0.20591	0.20591	0.19688	0.20367	0.19803	0.19915	0.20367	0.20255	0.20479	0.20027	0.19352	0.20139	0.20591	0.20027	0.20255	0.20367	0.20027	0.20591	0.20591	0.21154	0.20706	0.20479	0.2093	0.21042	0.2093	0.20591	0.20818	0.20255	0.20367	0.19803	0.20367	0.20367	0.2093	0.20367	0.20027	0.21154	0.21042	0.20818	0.20591	0.21042	0.21042	0.20706	0.20706	0.21154	0.20818	0.20818	0.20591	0.20818
0.3143	0.19803	0.20255	0.20591	0.19688	0.20255	0.19803	0.20367	0.20706	0.20027	0.20479	0.19688	0.19803	0.20139	0.20479	0.20591	0.20591	0.20139	0.20255	0.20706	0.20479	0.21042	0.21042	0.20591	0.2093	0.20367	0.21042	0.20818	0.2093	0.20818	0.20255	0.20027	0.20139	0.20591	0.21154	0.20591	0.20255	0.21042	0.21154	0.21042	0.20818	0.20591	0.20818	0.20479	0.20818	0.21042	0.20591	0.20818	0.20818	0.20706
0.3154	0.20139	0.20027	0.20479	0.19803	0.20591	0.19688	0.20367	0.20706	0.20591	0.20479	0.20255	0.20027	0.20027	0.20255	0.20255	0.20591	0.20367	0.20591	0.20367	0.20706	0.2127	0.20706	0.20479	0.20706	0.20706	0.21154	0.20591	0.20706	0.20479	0.2093	0.20139	0.20139	0.20818	0.20818	0.20479	0.20255	0.20818	0.21154	0.2127	0.20706	0.20591	0.20706	0.20255	0.20818	0.21382	0.20591	0.2093	0.21042	0.20591
0.3165	0.20027	0.20255	0.20818	0.20139	0.20479	0.19352	0.20367	0.20706	0.20139	0.20591	0.20367	0.20367	0.20367	0.20255	0.20706	0.20818	0.20255	0.20255	0.20591	0.2093	0.21154	0.20706	0.20255	0.20706	0.20367	0.2127	0.20818	0.2093	0.20139	0.20706	0.20027	0.20591	0.20479	0.20818	0.20367	0.20367	0.20591	0.20818	0.2127	0.20591	0.20818	0.21154	0.20479	0.2093	0.21154	0.21042	0.2093	0.20818	0.20706
0.3176	0.19915	0.20479	0.20479	0.19688	0.20139	0.19915	0.20255	0.20706	0.20027	0.20591	0.20255	0.20255	0.20255	0.20255	0.20367	0.20367	0.20139	0.20479	0.20367	0.2093	0.21042	0.20706	0.20479	0.20818	0.20367	0.21154	0.2093	0.20591	0.20367	0.20706	0.20367	0.20591	0.20367	0.21154	0.20591	0.20139	0.20818	0.20706	0.21154	0.2093	0.20818	0.20367	0.20479	0.20706	0.21154	0.20706	0.21154	0.2093	0.20818
0.3187	0.19688	0.20591	0.20818	0.19464	0.20367	0.20139	0.20255	0.20591	0.20027	0.20591	0.20479	0.19576	0.20027	0.20027	0.20367	0.20818	0.20027	0.20706	0.20591	0.2093	0.2093	0.2093	0.20706	0.21042	0.20818	0.21154	0.20591	0.20818	0.20479	0.20706	0.20027	0.20139	0.20591	0.21154	0.20706	0.20255	0.20818	0.2127	0.21042	0.20818	0.20591	0.20818	0.20479	0.2093	0.21494	0.20818	0.21042	0.20818	0.20818
0.3198	0.19803	0.19915	0.20591	0.19915	0.20479	0.19915	0.20255	0.20591	0.20027	0.20479	0.20479	0.20027	0.20027	0.20367	0.20255	0.20367	0.20367	0.20591	0.20591	0.21042	0.2093	0.21154	0.21042	0.21042	0.20367	0.21154	0.20818	0.21042	0.20591	0.20706	0.20591	0.20367	0.20706	0.21042	0.20591	0.20027	0.20367	0.20818	0.21382	0.21042	0.20818	0.21154	0.20591	0.20591	0.21154	0.2093	0.2093	0.21494	0.20479
0.3209	0.19915	0.19915	0.20591	0.19915	0.20479	0.19803	0.20139	0.20818	0.19915	0.20479	0.20255	0.20139	0.20479	0.20706	0.20027	0.20479	0.20367	0.20367	0.20479	0.21494	0.20591	0.2093	0.21042	0.20818	0.20706	0.21042	0.20367	0.21042	0.20479	0.20818	0.20255	0.20255	0.20591	0.20706	0.20255	0.20139	0.2093	0.21042	0.21154	0.20591	0.20591	0.21154	0.20255	0.20818	0.21154	0.2093	0.2127	0.2093	0.20591
0.322	0.19688	0.20367	0.20255	0.19915	0.20027	0.19915	0.20027	0.20591	0.20367	0.20706	0.20139	0.20139	0.20479	0.20479	0.20367	0.20367	0.20139	0.20255	0.20706	0.21154	0.21042	0.2093	0.20591	0.20818	0.20591	0.20591	0.20818	0.21154	0.20591	0.20479	0.20139	0.20255	0.20818	0.21154	0.20818	0.20479	0.2093	0.21154	0.2093	0.2093	0.20591	0.20818	0.20706	0.20706	0.2127	0.2093	0.21494	0.2093	0.20818
0.3231	0.20255	0.20027	0.20367	0.19915	0.20591	0.20367	0.20367	0.20818	0.20139	0.20818	0.20139	0.20139	0.20255	0.20367	0.20479	0.20479	0.19915	0.20255	0.20818	0.21042	0.21154	0.20818	0.20591	0.21154	0.20591	0.21494	0.20706	0.20591	0.20479	0.20367	0.20139	0.20367	0.20367	0.21154	0.20591	0.20367	0.20706	0.2127	0.21382	0.2093	0.20818	0.20818	0.20479	0.20706	0.21494	0.20591	0.2127	0.21042	0.20706
0.3242	0.19803	0.19915	0.20255	0.20139	0.20479	0.19915	0.20479	0.20818	0.20479	0.20255	0.20479	0.20255	0.20479	0.20706	0.20706	0.20706	0.20367	0.20706	0.20367	0.21154	0.20706	0.21042	0.2093	0.21154	0.20367	0.2127	0.20479	0.20706	0.20479	0.20818	0.20027	0.20706	0.20591	0.2093	0.20591	0.20255	0.20591	0.20818	0.2127	0.20818	0.2093	0.2093	0.20367	0.21042	0.21606	0.2093	0.2127	0.2093	0.20591
0.3253	0.19688	0.20139	0.21042	0.19915	0.20367	0.19576	0.20139	0.20818	0.19915	0.20479	0.20139	0.20367	0.20367	0.20591	0.20479	0.20591	0.20367	0.20367	0.20591	0.21382	0.20479	0.21042	0.20706	0.20591	0.20591	0.20706	0.20591	0.2093	0.20255	0.20367	0.20591	0.20706	0.20706	0.21042	0.20367	0.20027	0.20479	0.20591	0.21042	0.20706	0.2093	0.21042	0.20367	0.21042	0.21154	0.2093	0.21382	0.21042	0.20706
0.3264	0.19803	0.20255	0.20479	0.19464	0.20367	0.19915	0.20255	0.20591	0.19803	0.20818	0.20255	0.20367	0.20367	0.20706	0.20591	0.20139	0.20139	0.20591	0.20818	0.20818	0.20818	0.20818	0.20706	0.20818	0.20706	0.2093	0.20706	0.20706	0.20479	0.20255	0.20255	0.20027	0.20367	0.2127	0.20818	0.20255	0.2093	0.21042	0.2093	0.2127	0.20818	0.20818	0.20479	0.21042	0.21382	0.20706	0.21382	0.20706	0.2093
0.3275	0.19803	0.20255	0.20706	0.19688	0.20479	0.20139	0.20139	0.20706	0.20139	0.20255	0.20367	0.20255	0.20367	0.20255	0.20818	0.20706	0.20479	0.20706	0.20706	0.21382	0.20706	0.2093	0.2093	0.21042	0.20818	0.2127	0.20818	0.21154	0.20818	0.20818	0.20139	0.20255	0.2093	0.21042	0.20255	0.20139	0.20591	0.21042	0.2127	0.2127	0.20818	0.2093	0.20591	0.20591	0.21606	0.20591	0.2127	0.2127	0.20818
0.3286	0.19915	0.19915	0.20818	0.20139	0.20706	0.20139	0.20255	0.21154	0.20027	0.20255	0.20139	0.20255	0.20479	0.2093	0.20591	0.20367	0.20591	0.2093	0.20706	0.2127	0.20591	0.2093	0.20818	0.21494	0.20591	0.2093	0.20591	0.2127	0.20367	0.20706	0.20255	0.20255	0.21042	0.20706	0.20591	0.20255	0.20591	0.21154	0.21606	0.2093	0.21154	0.2093	0.20591	0.2093	0.21042	0.20591	0.21042	0.2127	0.20818
0.3297	0.19803	0.19803	0.20706	0.20139	0.20591	0.19688	0.19915	0.20591	0.19915	0.20479	0.20255	0.20479	0.20367	0.20591	0.20367	0.20367	0.20479	0.20479	0.20706	0.21154	0.20818	0.2093	0.20706	0.2093	0.20591	0.21042	0.20818	0.21382	0.20706	0.20591	0.20479	0.20479	0.20818	0.2127	0.20367	0.20255	0.2093	0.21154	0.21382	0.2093	0.20818	0.21042	0.20255	0.20818	0.21154	0.20706	0.21606	0.2093	0.20818
0.3308	0.20027	0.20255	0.20706	0.19803	0.20479	0.19915	0.20027	0.20818	0.19803	0.21042	0.20367	0.20479	0.20591	0.20818	0.20591	0.20706	0.20255	0.20367	0.20818	0.21042	0.20818	0.21042	0.20591	0.20591	0.20818	0.2093	0.20818	0.21042	0.20818	0.20706	0.20139	0.20479	0.20706	0.2127	0.2093	0.20139	0.2093	0.21042	0.21042	0.21042	0.20706	0.20818	0.20367	0.20818	0.21042	0.20818	0.21721	0.2093	0.2093
0.3319	0.20255	0.20139	0.20706	0.20139	0.20367	0.20139	0.20255	0.20818	0.20139	0.20479	0.20367	0.20479	0.20139	0.20818	0.20591	0.20706	0.20591	0.20591	0.2093	0.2127	0.21042	0.2127	0.21042	0.21154	0.20706	0.21154	0.2093	0.2127	0.2093	0.20818	0.19915	0.20367	0.20591	0.21494	0.20818	0.20367	0.20818	0.20818	0.21382	0.2093	0.20706	0.20591	0.20591	0.2127	0.2127	0.20706	0.2127	0.21494	0.2093
0.333	0.20255	0.19803	0.21042	0.20367	0.20479	0.19915	0.20591	0.20591	0.20027	0.20479	0.20706	0.20027	0.20255	0.20591	0.20367	0.20818	0.20367	0.20818	0.20591	0.21154	0.21042	0.2127	0.2093	0.20818	0.20706	0.21154	0.20818	0.20706	0.20367	0.20818	0.20479	0.20591	0.21042	0.21154	0.20255	0.20027	0.20818	0.2093	0.21042	0.20591	0.21042	0.20818	0.20706	0.21154	0.2127	0.2093	0.21494	0.21042	0.20591
0.3341	0.19576	0.20027	0.20818	0.19915	0.20591	0.19803	0.20479	0.2093	0.19803	0.20479	0.20139	0.20255	0.20591	0.2093	0.20706	0.20591	0.20818	0.2093	0.20479	0.21154	0.20706	0.2093	0.20367	0.20818	0.20706	0.2093	0.20818	0.21494	0.20479	0.20706	0.20367	0.20367	0.21154	0.21154	0.20706	0.20139	0.20818	0.20706	0.2127	0.21042	0.21042	0.20591	0.20591	0.21154	0.21382	0.2093	0.21945	0.20818	0.20818
0.3352	0.19915	0.20255	0.20818	0.19576	0.20706	0.20367	0.20255	0.21042	0.19915	0.20706	0.20591	0.20367	0.20367	0.20591	0.20591	0.20367	0.20591	0.20706	0.21154	0.2127	0.2093	0.2127	0.20818	0.21042	0.20706	0.2093	0.21154	0.21042	0.20367	0.20818	0.20139	0.20479	0.20706	0.21721	0.20591	0.20367	0.21154	0.2127	0.21154	0.21154	0.20591	0.20591	0.20818	0.2093	0.21154	0.2093	0.21721	0.21154	0.21042
0.3363	0.20255	0.20139	0.20706	0.20027	0.20591	0.20027	0.20367	0.20818	0.20479	0.20706	0.20706	0.20479	0.20367	0.20591	0.20591	0.20591	0.20591	0.20591	0.21042	0.21154	0.2127	0.21042	0.20818	0.21154	0.20706	0.21154	0.20818	0.21154	0.20591	0.20706	0.20255	0.20367	0.21154	0.2127	0.20591	0.20367	0.20591	0.21154	0.21494	0.21042	0.20706	0.20706	0.20591	0.2093	0.21494	0.20591	0.21382	0.21606	0.21154
0.3374	0.20255	0.20139	0.21042	0.20139	0.20818	0.20027	0.20706	0.2093	0.20591	0.20591	0.20367	0.20706	0.20591	0.20479	0.20706	0.20818	0.20706	0.20818	0.20591	0.21606	0.20818	0.21042	0.21154	0.20818	0.20706	0.2093	0.20818	0.2093	0.20706	0.20818	0.20255	0.20591	0.21042	0.21154	0.20479	0.20255	0.20818	0.2093	0.21154	0.20479	0.2093	0.2093	0.20818	0.21154	0.21721	0.20591	0.2127	0.2127	0.20818
0.3385	0.19915	0.20255	0.21042	0.20255	0.20479	0.19576	0.20479	0.20479	0.20139	0.20706	0.20255	0.20591	0.20479	0.2093	0.20591	0.20706	0.20591	0.20818	0.20255	0.2127	0.20706	0.21154	0.2093	0.20818	0.2093	0.20818	0.2093	0.21042	0.20367	0.20706	0.20706	0.20367	0.21042	0.2127	0.20706	0.20139	0.20818	0.20706	0.21154	0.21042	0.21042	0.20706	0.20706	0.21154	0.21382	0.20818	0.21833	0.21494	0.21154
0.3396	0.19803	0.20367	0.21042	0.20255	0.20479	0.20027	0.20479	0.2093	0.19915	0.20818	0.20591	0.20591	0.20706	0.20706	0.20706	0.20367	0.20367	0.20706	0.20706	0.21154	0.20818	0.2093	0.20818	0.2093	0.21154	0.20818	0.2127	0.2093	0.20706	0.20818	0.20479	0.20591	0.20479	0.21382	0.2093	0.20027	0.21042	0.2127	0.21042	0.21154	0.20706	0.20479	0.20818	0.2093	0.21382	0.20706	0.21382	0.21154	0.2127
0.3407	0.19915	0.20139	0.20706	0.20255	0.20706	0.20139	0.20706	0.2127	0.20255	0.20818	0.20591	0.20479	0.20479	0.20591	0.20591	0.20818	0.20479	0.20706	0.20706	0.21042	0.20818	0.21042	0.21042	0.21042	0.2093	0.21154	0.2093	0.2093	0.20706	0.20818	0.20255	0.20591	0.21042	0.2093	0.20706	0.20139	0.20818	0.21154	0.2127	0.2127	0.20706	0.20818	0.21042	0.21042	0.21606	0.2093	0.2127	0.21382	0.20818
0.3418	0.20255	0.20139	0.2093	0.20255	0.2093	0.19915	0.20591	0.20706	0.20367	0.20591	0.20255	0.20367	0.20706	0.20479	0.20367	0.20591	0.20591	0.2093	0.20479	0.2127	0.2093	0.2127	0.2127	0.2127	0.20818	0.2127	0.2093	0.20818	0.20479	0.20818	0.20591	0.20367	0.21154	0.2093	0.20706	0.20139	0.20818	0.20818	0.2127	0.21154	0.2127	0.21042	0.20479	0.21721	0.21494	0.21154	0.21382	0.21382	0.20818
0.3429	0.20255	0.20367	0.21042	0.20139	0.20706	0.19915	0.20479	0.20706	0.20027	0.2093	0.20027	0.20818	0.20706	0.20591	0.20591	0.20706	0.20367	0.2093	0.20818	0.21154	0.21154	0.20818	0.2093	0.21042	0.2093	0.2093	0.21042	0.21154	0.20818	0.20818	0.20706	0.20818	0.20818	0.20818	0.20591	0.20139	0.2093	0.2093	0.21154	0.21154	0.20818	0.21042	0.20818	0.21154	0.2127	0.2127	0.21494	0.2127	0.2093
0.344	0.19915	0.20255	0.20818	0.20027	0.20706	0.20139	0.20591	0.21042	0.20027	0.21042	0.20367	0.20591	0.2093	0.20479	0.20591	0.20706	0.20367	0.20818	0.20706	0.2093	0.21382	0.21382	0.2093	0.21382	0.2093	0.21042	0.21154	0.21154	0.20818	0.2093	0.20367	0.20479	0.2093	0.2127	0.20818	0.20479	0.21154	0.21154	0.21154	0.2093	0.20818	0.20706	0.20818	0.21042	0.21494	0.21042	0.21154	0.21494	0.20818
0.3451	0.20367	0.20139	0.20591	0.20139	0.20591	0.20255	0.2093	0.21042	0.20367	0.20706	0.20479	0.20479	0.20255	0.20255	0.20818	0.2093	0.20367	0.20706	0.20591	0.21382	0.21042	0.21042	0.21042	0.21382	0.20706	0.2127	0.21494	0.21042	0.20706	0.21042	0.20367	0.20818	0.21042	0.21154	0.20591	0.20591	0.2093	0.21042	0.21042	0.2093	0.2093	0.21042	0.2093	0.2127	0.21382	0.21154	0.21042	0.21606	0.20818
0.3462	0.20255	0.20479	0.20706	0.20591	0.20591	0.20367	0.20706	0.2093	0.20367	0.20818	0.20479	0.20591	0.20591	0.20591	0.20479	0.20706	0.20591	0.21154	0.20591	0.2093	0.2093	0.21154	0.2127	0.21042	0.20479	0.2127	0.21042	0.2093	0.20706	0.20818	0.20818	0.20706	0.21154	0.20818	0.20818	0.20479	0.2093	0.20818	0.21042	0.2093	0.21382	0.2093	0.20706	0.21382	0.21154	0.21154	0.2093	0.21494	0.20706
0.3473	0.19915	0.20591	0.20706	0.20139	0.20591	0.20255	0.20818	0.21154	0.20479	0.20591	0.20255	0.20818	0.20818	0.20591	0.20367	0.21042	0.20255	0.2093	0.20591	0.2093	0.2093	0.21042	0.21042	0.21042	0.2093	0.20818	0.20818	0.21494	0.20818	0.20706	0.20818	0.20479	0.21382	0.2127	0.20706	0.20139	0.2093	0.20818	0.21154	0.20818	0.21042	0.20706	0.20479	0.21042	0.21494	0.2093	0.21606	0.2093	0.21154
0.3484	0.20139	0.20479	0.20818	0.19803	0.20818	0.20367	0.20367	0.20818	0.20255	0.20706	0.20706	0.20479	0.20818	0.20706	0.20367	0.20818	0.20367	0.20818	0.20591	0.2127	0.20818	0.2093	0.20706	0.20706	0.20591	0.21154	0.2127	0.2127	0.2093	0.20706	0.20706	0.20591	0.2093	0.21494	0.2093	0.20367	0.21154	0.21042	0.20706	0.2127	0.20818	0.20706	0.2093	0.21154	0.2127	0.2093	0.2127	0.21154	0.2093
0.3495	0.20367	0.20479	0.20255	0.20139	0.20591	0.20591	0.20818	0.2093	0.20479	0.20706	0.20479	0.20367	0.20706	0.20591	0.20255	0.20818	0.20367	0.21042	0.20591	0.21382	0.2093	0.2127	0.21042	0.2127	0.20706	0.21042	0.2093	0.21154	0.21042	0.20706	0.20706	0.20367	0.2093	0.21154	0.20706	0.20706	0.20818	0.20818	0.21042	0.2093	0.20818	0.21154	0.20818	0.2127	0.21382	0.21042	0.21494	0.21494	0.21154
0.3506	0.20027	0.20139	0.20706	0.20479	0.2093	0.20479	0.20818	0.21042	0.20479	0.20706	0.20479	0.20706	0.20818	0.20706	0.20139	0.2093	0.20591	0.20818	0.20255	0.21042	0.2093	0.21154	0.20818	0.2093	0.20479	0.20818	0.21042	0.2127	0.20591	0.21042	0.20706	0.20591	0.21494	0.20818	0.20367	0.20367	0.21154	0.20818	0.2127	0.2093	0.2093	0.21154	0.20818	0.2127	0.21606	0.21494	0.21606	0.2127	0.21042
0.3517	0.19915	0.20591	0.2093	0.20367	0.20706	0.20255	0.20591	0.20818	0.20367	0.20591	0.20255	0.20479	0.20818	0.20706	0.20591	0.20818	0.20027	0.2093	0.20139	0.2093	0.20818	0.20706	0.20818	0.21042	0.20591	0.20818	0.21494	0.21494	0.20591	0.21042	0.20818	0.20706	0.21154	0.2127	0.20591	0.20591	0.2127	0.20818	0.21154	0.21042	0.20706	0.21154	0.20818	0.2127	0.21154	0.21154	0.21945	0.2127	0.2093
0.3528	0.20139	0.20367	0.20255	0.20139	0.20706	0.20479	0.20367	0.20706	0.20706	0.20706	0.20706	0.20255	0.20479	0.20367	0.20255	0.21042	0.20139	0.2093	0.20591	0.21042	0.20818	0.20706	0.2093	0.20818	0.20367	0.21042	0.21154	0.20818	0.20818	0.2093	0.20591	0.20027	0.21042	0.21042	0.20591	0.20591	0.21042	0.2093	0.2127	0.2127	0.20591	0.20706	0.21042	0.2093	0.2127	0.20591	0.21494	0.2127	0.2127
0.3539	0.20367	0.20139	0.20255	0.20027	0.20591	0.20367	0.20479	0.21042	0.20479	0.20367	0.20818	0.20255	0.20479	0.20255	0.20591	0.20818	0.20027	0.21154	0.20367	0.21042	0.20818	0.2093	0.21042	0.20818	0.20591	0.21154	0.21382	0.20818	0.20818	0.2093	0.20367	0.20591	0.21154	0.2093	0.20367	0.20479	0.21042	0.21042	0.21494	0.2127	0.20706	0.2093	0.20706	0.21042	0.2127	0.2127	0.2127	0.21382	0.20706
0.355	0.19915	0.20139	0.20706	0.20367	0.20479	0.20139	0.20479	0.20706	0.20255	0.20255	0.20706	0.20139	0.20367	0.20367	0.20479	0.20818	0.20255	0.20818	0.20367	0.21154	0.2093	0.20818	0.21154	0.20818	0.20479	0.2093	0.21042	0.2093	0.20706	0.21042	0.20479	0.20479	0.21606	0.20706	0.20027	0.20591	0.20818	0.2093	0.21042	0.21042	0.20818	0.20818	0.20479	0.21382	0.21494	0.21494	0.21494	0.2127	0.20591
0.3561	0.19915	0.20706	0.20706	0.20255	0.20479	0.20139	0.20367	0.20818	0.20255	0.20367	0.20367	0.20367	0.20591	0.20591	0.20706	0.20818	0.20255	0.20706	0.20367	0.20706	0.20479	0.20818	0.21042	0.20591	0.20591	0.20591	0.2127	0.21042	0.20818	0.20591	0.20591	0.20367	0.2127	0.20818	0.20255	0.20139	0.2127	0.21154	0.20818	0.2127	0.20479	0.20818	0.20591	0.20818	0.2127	0.2093	0.21606	0.2093	0.21154
0.3572	0.19803	0.20479	0.20367	0.20139	0.20591	0.20367	0.2093	0.20479	0.20367	0.20591	0.20591	0.20139	0.20706	0.20027	0.20706	0.21042	0.20367	0.21042	0.20591	0.20818	0.2093	0.2093	0.20818	0.20818	0.20479	0.21154	0.21154	0.21154	0.20818	0.20479	0.20255	0.20367	0.21042	0.20706	0.20367	0.20706	0.2093	0.21382	0.21042	0.21382	0.20367	0.20818	0.2093	0.20818	0.21382	0.21154	0.21382	0.2127	0.2093
0.3583	0.20139	0.20255	0.20367	0.20027	0.20479	0.20027	0.20479	0.21154	0.20479	0.20255	0.20818	0.20479	0.20367	0.20027	0.20367	0.20818	0.19915	0.20591	0.20479	0.20818	0.2093	0.21154	0.21154	0.20818	0.20027	0.21154	0.21154	0.2093	0.2093	0.20591	0.20591	0.20139	0.20706	0.20591	0.20367	0.20367	0.20818	0.21154	0.21606	0.21154	0.20479	0.21154	0.20255	0.20818	0.21494	0.21154	0.21606	0.2127	0.20818
0.3594	0.19803	0.20255	0.20367	0.20367	0.20479	0.20139	0.20479	0.2093	0.20367	0.20367	0.20706	0.20591	0.20479	0.20367	0.20255	0.2093	0.20139	0.20706	0.20027	0.2093	0.20591	0.20591	0.2093	0.20706	0.20139	0.21042	0.20706	0.20818	0.20479	0.20818	0.20591	0.20706	0.21042	0.20479	0.20139	0.20367	0.20818	0.20591	0.2127	0.2093	0.20706	0.20591	0.20255	0.21154	0.21154	0.20818	0.21494	0.21382	0.20706
0.3605	0.19688	0.20591	0.20818	0.20139	0.20139	0.20027	0.20367	0.20255	0.19915	0.20479	0.20367	0.20139	0.20255	0.20706	0.20255	0.20818	0.19915	0.20479	0.20139	0.20591	0.20706	0.20818	0.20479	0.20479	0.20367	0.20706	0.20818	0.2093	0.20818	0.20818	0.20479	0.20255	0.21042	0.20706	0.20367	0.19915	0.20818	0.20818	0.20818	0.21042	0.20479	0.20706	0.20591	0.21042	0.21154	0.21042	0.21494	0.20818	0.20706
0.3616	0.19803	0.20479	0.20255	0.19915	0.20027	0.20591	0.20818	0.20255	0.20027	0.20367	0.20706	0.19803	0.20139	0.20367	0.20027	0.20818	0.19915	0.2093	0.20367	0.20706	0.20706	0.20479	0.2093	0.20818	0.20255	0.20367	0.20818	0.20706	0.2093	0.2093	0.20479	0.20255	0.21042	0.20479	0.20591	0.20255	0.20479	0.2093	0.20818	0.21042	0.20255	0.20367	0.20479	0.2093	0.21042	0.20591	0.21154	0.2127	0.20818
0.3627	0.19915	0.20139	0.20027	0.20367	0.20255	0.20139	0.20818	0.20591	0.20591	0.20367	0.20706	0.20027	0.20255	0.19915	0.20027	0.20818	0.19688	0.2093	0.20367	0.20818	0.20367	0.20479	0.20706	0.20479	0.19915	0.20818	0.2093	0.20818	0.20479	0.20818	0.20255	0.19915	0.21154	0.20139	0.20367	0.20479	0.20591	0.20818	0.21494	0.2093	0.20479	0.20706	0.20479	0.2093	0.21154	0.21154	0.21042	0.21382	0.20479
0.3638	0.19915	0.20255	0.20139	0.20255	0.20367	0.20139	0.20479	0.20591	0.20255	0.20255	0.20255	0.19915	0.20591	0.20367	0.19803	0.20706	0.19915	0.21042	0.19915	0.2093	0.20479	0.20591	0.20818	0.20255	0.20027	0.2093	0.20591	0.20591	0.20367	0.20255	0.20367	0.19915	0.21382	0.19803	0.19688	0.20367	0.20591	0.20818	0.2127	0.2093	0.20367	0.20706	0.20479	0.2093	0.2093	0.2093	0.21494	0.21382	0.20479
0.3649	0.19803	0.20139	0.20591	0.20139	0.20255	0.20139	0.20255	0.20479	0.19803	0.20591	0.20255	0.20027	0.20479	0.20367	0.20255	0.20591	0.19803	0.20706	0.20139	0.20591	0.20367	0.20706	0.20706	0.20139	0.20139	0.20706	0.20706	0.20706	0.20591	0.20591	0.20027	0.20139	0.21154	0.20255	0.19803	0.20367	0.20591	0.20591	0.2093	0.21042	0.20139	0.20591	0.20367	0.20706	0.20818	0.20818	0.2127	0.21382	0.20818
0.366	0.19803	0.20139	0.20027	0.20139	0.20255	0.20139	0.20255	0.20591	0.20027	0.20479	0.20479	0.19915	0.20255	0.20027	0.20027	0.20818	0.19576	0.20818	0.20255	0.20706	0.20479	0.20818	0.20479	0.20591	0.20139	0.20706	0.20818	0.20479	0.20479	0.20479	0.19688	0.19915	0.2093	0.20479	0.20139	0.20139	0.20591	0.20818	0.20818	0.21154	0.19688	0.20591	0.20591	0.20706	0.21042	0.20367	0.21042	0.21494	0.20479
0.3671	0.19803	0.19915	0.19915	0.20139	0.20139	0.19915	0.20706	0.20706	0.20139	0.19915	0.20367	0.20255	0.20139	0.19915	0.19688	0.20818	0.19576	0.20706	0.19803	0.20818	0.20818	0.20706	0.20706	0.20706	0.19688	0.2093	0.20818	0.20255	0.20367	0.20706	0.19803	0.20027	0.20706	0.20255	0.19803	0.19915	0.20367	0.20479	0.21154	0.20591	0.20139	0.20479	0.20027	0.20706	0.21042	0.20591	0.2127	0.2127	0.20255
0.3682	0.19688	0.19803	0.20139	0.20139	0.20027	0.19803	0.20367	0.20027	0.19803	0.19915	0.20139	0.20027	0.20255	0.19915	0.19915	0.20591	0.19576	0.20818	0.19688	0.20706	0.20139	0.20479	0.20479	0.20591	0.19576	0.20479	0.20591	0.20255	0.20367	0.20591	0.20027	0.20255	0.20818	0.20139	0.19803	0.20027	0.20591	0.20255	0.2093	0.20367	0.20027	0.20591	0.19915	0.20818	0.20818	0.20818	0.21494	0.21042	0.20139
0.3693	0.19688	0.20255	0.20139	0.19688	0.19576	0.19915	0.20139	0.20027	0.19688	0.20027	0.20139	0.19803	0.19915	0.19915	0.20027	0.20367	0.19352	0.20479	0.20027	0.20591	0.20255	0.20367	0.20367	0.20255	0.20139	0.20591	0.20706	0.20479	0.20367	0.20367	0.19915	0.19915	0.2093	0.20255	0.19803	0.19576	0.20367	0.20479	0.20591	0.20706	0.20027	0.20139	0.20479	0.20591	0.20706	0.20591	0.20818	0.2093	0.20479
0.3704	0.19688	0.19803	0.20139	0.19915	0.20139	0.19803	0.20255	0.20139	0.20027	0.20027	0.20255	0.20027	0.19803	0.19688	0.19803	0.20367	0.19576	0.20367	0.20367	0.20706	0.20591	0.20255	0.20255	0.20367	0.19688	0.20706	0.20818	0.20255	0.20139	0.20255	0.19803	0.19803	0.2093	0.20027	0.19688	0.19688	0.20367	0.20591	0.20706	0.21042	0.19803	0.20139	0.20367	0.20479	0.20706	0.20706	0.21042	0.21042	0.20367
0.3715	0.19803	0.19803	0.19688	0.20027	0.19688	0.19803	0.20027	0.20367	0.20367	0.20139	0.20255	0.19803	0.20139	0.19803	0.19803	0.20818	0.19915	0.20818	0.19688	0.2093	0.20367	0.20027	0.20591	0.20706	0.19464	0.20591	0.20591	0.20027	0.20027	0.20367	0.19464	0.19576	0.2093	0.19915	0.19352	0.20139	0.19915	0.20479	0.20818	0.20706	0.19576	0.20027	0.19803	0.20367	0.20591	0.20591	0.20818	0.2127	0.20255
0.3726	0.19688	0.19576	0.20027	0.20027	0.20255	0.19803	0.20479	0.20027	0.19915	0.19915	0.19803	0.20255	0.20367	0.19915	0.19803	0.20479	0.19803	0.20706	0.19915	0.20706	0.20027	0.20367	0.20591	0.20591	0.19576	0.20367	0.20479	0.20139	0.20255	0.20255	0.19688	0.20139	0.2127	0.20255	0.19576	0.19688	0.20479	0.20139	0.20818	0.20367	0.19576	0.20255	0.19803	0.20591	0.20706	0.20706	0.2127	0.2093	0.20255
0.3737	0.19688	0.19915	0.19803	0.19803	0.19803	0.19464	0.20367	0.19915	0.20027	0.20027	0.19688	0.20027	0.20027	0.19915	0.19915	0.20479	0.19688	0.20367	0.19803	0.20367	0.20255	0.20255	0.20139	0.20139	0.19803	0.19915	0.20591	0.20027	0.20255	0.20139	0.19576	0.19803	0.20591	0.19915	0.19464	0.19464	0.20367	0.20027	0.20706	0.20479	0.19576	0.20027	0.19915	0.20255	0.20591	0.20027	0.21154	0.21042	0.20479
0.3748	0.19803	0.19803	0.19915	0.20027	0.19803	0.19576	0.19803	0.20139	0.19803	0.19803	0.20027	0.19464	0.19803	0.19688	0.19915	0.20255	0.19464	0.20367	0.19576	0.20591	0.20367	0.20255	0.20255	0.20139	0.19352	0.20255	0.20255	0.19915	0.20027	0.20255	0.19576	0.19464	0.20591	0.20479	0.19803	0.19688	0.19915	0.20139	0.20255	0.20706	0.19464	0.20027	0.19803	0.20367	0.20591	0.20367	0.2093	0.21154	0.20479
0.3759	0.19352	0.19688	0.19464	0.20139	0.20139	0.19803	0.20255	0.20139	0.19688	0.19688	0.19803	0.19688	0.19688	0.19803	0.19464	0.20367	0.20027	0.20706	0.20027	0.20706	0.20479	0.19915	0.20591	0.20479	0.19352	0.20479	0.20255	0.19803	0.19464	0.20367	0.19352	0.19688	0.2093	0.19915	0.19576	0.19352	0.19688	0.20027	0.20479	0.20367	0.19803	0.19803	0.19688	0.20591	0.20706	0.20255	0.20706	0.21154	0.20255
0.377	0.19352	0.20027	0.19915	0.20027	0.19576	0.19576	0.19915	0.20027	0.19803	0.19803	0.20255	0.19915	0.20027	0.19803	0.19464	0.20139	0.19915	0.20367	0.19803	0.20367	0.20255	0.20139	0.20591	0.20255	0.19803	0.20255	0.20139	0.20027	0.19915	0.20139	0.19576	0.19915	0.20706	0.20139	0.19124	0.19352	0.19915	0.19803	0.20367	0.20139	0.19803	0.19915	0.19576	0.20591	0.20591	0.20367	0.2093	0.20818	0.19915
0.3781	0.19576	0.19915	0.19915	0.19688	0.19803	0.19803	0.20139	0.20027	0.19915	0.19803	0.19688	0.19352	0.19803	0.19803	0.19576	0.20139	0.19688	0.20255	0.19915	0.20027	0.20139	0.19915	0.20139	0.20139	0.19576	0.20367	0.20367	0.20027	0.20139	0.19803	0.19576	0.19915	0.20591	0.20367	0.19012	0.19352	0.20027	0.19803	0.20027	0.20367	0.19352	0.19803	0.19915	0.20367	0.20367	0.20255	0.20479	0.20706	0.20139
0.3792	0.19576	0.19688	0.20027	0.19576	0.20027	0.19464	0.20139	0.20367	0.20139	0.20027	0.19803	0.1924	0.19688	0.19688	0.19576	0.20367	0.19352	0.20027	0.20027	0.20479	0.20367	0.20139	0.20139	0.20139	0.19352	0.20255	0.20367	0.19915	0.20027	0.20027	0.189	0.19352	0.20591	0.20255	0.19688	0.19576	0.20255	0.19915	0.20255	0.20027	0.19688	0.19688	0.20255	0.19803	0.20591	0.20255	0.20367	0.2093	0.20367
0.3803	0.19803	0.19688	0.19576	0.19915	0.20027	0.19688	0.20139	0.20139	0.19803	0.19803	0.19915	0.19688	0.19915	0.19688	0.19352	0.20139	0.19688	0.20479	0.19576	0.20367	0.20591	0.20139	0.20139	0.20255	0.19688	0.20479	0.20367	0.19803	0.20027	0.20255	0.1924	0.19803	0.20591	0.20255	0.19352	0.19576	0.20255	0.19803	0.20479	0.19688	0.19688	0.20027	0.19352	0.20367	0.20255	0.20027	0.20255	0.20706	0.19803
0.3814	0.19576	0.19576	0.19803	0.20139	0.19688	0.19688	0.20027	0.19915	0.19688	0.19915	0.19576	0.20027	0.19915	0.19915	0.19464	0.20255	0.19688	0.20367	0.19688	0.20027	0.19803	0.20139	0.20255	0.20027	0.19464	0.20255	0.20027	0.20027	0.19803	0.19803	0.19576	0.19576	0.20591	0.20139	0.1924	0.1924	0.19915	0.19688	0.20139	0.20027	0.19688	0.19803	0.19803	0.20027	0.20027	0.19803	0.20706	0.20479	0.19915
0.3825	0.19352	0.19915	0.20027	0.19576	0.19688	0.19352	0.19915	0.20027	0.19464	0.19915	0.19688	0.19803	0.19803	0.19688	0.19576	0.20479	0.19915	0.20139	0.20027	0.20027	0.20255	0.19803	0.20139	0.19803	0.19576	0.19803	0.20591	0.19803	0.20027	0.20027	0.19352	0.19576	0.20367	0.20367	0.19352	0.1924	0.20027	0.20027	0.19803	0.19803	0.19576	0.19352	0.20027	0.20139	0.19915	0.19915	0.20479	0.20367	0.20139
0.3836	0.19464	0.19576	0.19803	0.19352	0.19803	0.19352	0.19803	0.20027	0.19576	0.19688	0.19803	0.19352	0.19803	0.19576	0.19352	0.20139	0.19688	0.20255	0.19915	0.19915	0.20367	0.19688	0.20255	0.20027	0.19576	0.20139	0.20479	0.19688	0.19803	0.19688	0.19464	0.19352	0.20027	0.20255	0.19576	0.19352	0.20027	0.19915	0.19915	0.20255	0.19576	0.19803	0.19688	0.20139	0.20255	0.19803	0.20367	0.20367	0.19803
0.3847	0.19576	0.1924	0.19803	0.19688	0.19915	0.19576	0.20139	0.20255	0.19803	0.19803	0.19803	0.19688	0.19803	0.19464	0.1924	0.20139	0.19915	0.20139	0.19803	0.20139	0.20479	0.20255	0.20367	0.20139	0.19576	0.20255	0.20027	0.20027	0.19576	0.19688	0.1924	0.1924	0.20479	0.20255	0.19464	0.19464	0.19803	0.19803	0.20367	0.20027	0.19576	0.19803	0.19688	0.20027	0.20367	0.19688	0.20706	0.20479	0.19464
0.3858	0.19803	0.19688	0.20139	0.19688	0.19915	0.19464	0.20139	0.20255	0.19576	0.19688	0.19803	0.20139	0.20255	0.19803	0.19576	0.20027	0.20027	0.19915	0.19576	0.20255	0.20139	0.20139	0.20367	0.20255	0.19464	0.20255	0.20255	0.19915	0.19576	0.19464	0.19688	0.19576	0.20479	0.20027	0.19012	0.19012	0.19915	0.19803	0.20027	0.20027	0.19464	0.19803	0.19915	0.20027	0.20255	0.19803	0.20255	0.20027	0.19803
0.3869	0.19464	0.19803	0.20027	0.19576	0.20027	0.19576	0.20255	0.20139	0.19803	0.19915	0.19576	0.19688	0.19576	0.19576	0.19803	0.20139	0.19688	0.19915	0.19688	0.20027	0.20591	0.20139	0.20139	0.20139	0.19688	0.19915	0.20367	0.19915	0.19576	0.19576	0.19352	0.19464	0.19915	0.20255	0.19576	0.1924	0.19915	0.20027	0.20139	0.20027	0.19012	0.19688	0.19464	0.19803	0.20255	0.19576	0.20367	0.20255	0.19915
0.388	0.19803	0.19688	0.19803	0.19576	0.19803	0.19352	0.19915	0.20255	0.19915	0.20027	0.19915	0.19915	0.19576	0.19464	0.19576	0.20255	0.19915	0.20027	0.19688	0.20367	0.20367	0.20255	0.20139	0.20479	0.19803	0.20027	0.20591	0.19803	0.19576	0.20027	0.1924	0.19352	0.19803	0.20367	0.19464	0.1924	0.19688	0.20255	0.20367	0.19803	0.19124	0.19688	0.19915	0.19803	0.20479	0.19688	0.20027	0.19915	0.19352
0.3891	0.19803	0.19915	0.19688	0.19688	0.19688	0.19464	0.20367	0.20027	0.20027	0.19464	0.19803	0.19688	0.19576	0.19688	0.19464	0.20255	0.20139	0.20479	0.19803	0.20367	0.20367	0.20027	0.20367	0.20479	0.19576	0.20139	0.20139	0.19803	0.1924	0.19915	0.19352	0.19803	0.20027	0.20027	0.19352	0.19352	0.19688	0.19688	0.20027	0.19688	0.19464	0.19576	0.19576	0.20367	0.20255	0.19803	0.19915	0.20255	0.19352
0.3902	0.19352	0.19915	0.20027	0.19464	0.19915	0.1924	0.20139	0.19915	0.19352	0.19803	0.20027	0.20139	0.19915	0.19915	0.19352	0.19803	0.20479	0.20255	0.19688	0.20027	0.20255	0.20027	0.20027	0.20367	0.19803	0.19915	0.20027	0.19915	0.19576	0.19688	0.20027	0.19803	0.19915	0.19803	0.19124	0.1924	0.19688	0.19803	0.19803	0.19688	0.19464	0.19464	0.19576	0.20139	0.20027	0.19576	0.19915	0.20027	0.19352
0.3913	0.1924	0.20139	0.19688	0.19464	0.19915	0.19803	0.19915	0.20255	0.19464	0.19803	0.19576	0.19915	0.19803	0.19576	0.19803	0.20139	0.20139	0.20255	0.20027	0.20255	0.20479	0.20367	0.20027	0.19915	0.19915	0.19915	0.20139	0.19915	0.19464	0.19803	0.19576	0.19688	0.20139	0.20591	0.19352	0.19352	0.19688	0.19915	0.19803	0.19915	0.19352	0.19352	0.19688	0.20139	0.20027	0.19803	0.19915	0.20027	0.19012
0.3924	0.19576	0.19803	0.19803	0.19352	0.20027	0.19803	0.20367	0.20479	0.20027	0.20027	0.19803	0.19464	0.19915	0.19464	0.19464	0.20139	0.20255	0.20367	0.19915	0.20255	0.20591	0.20367	0.19803	0.20479	0.20027	0.20255	0.20255	0.20027	0.19576	0.19803	0.19352	0.19576	0.20027	0.20367	0.19352	0.19464	0.19576	0.19915	0.20139	0.19576	0.19464	0.20027	0.19576	0.19915	0.20139	0.19576	0.19803	0.20367	0.19803
0.3935	0.19464	0.19576	0.19464	0.19576	0.20367	0.19352	0.20367	0.20591	0.19803	0.20139	0.19803	0.20027	0.19803	0.19803	0.19464	0.20479	0.20139	0.20367	0.19803	0.20139	0.20367	0.20255	0.20255	0.20367	0.19464	0.20027	0.20255	0.19803	0.1924	0.20027	0.19464	0.20027	0.20139	0.20367	0.19124	0.19464	0.19803	0.19576	0.20139	0.19803	0.19352	0.20139	0.19576	0.20027	0.20139	0.19576	0.20139	0.19803	0.1924
0.3946	0.19352	0.19803	0.19803	0.19576	0.20139	0.19464	0.20139	0.20139	0.19576	0.20027	0.19464	0.20139	0.20139	0.20139	0.19803	0.20367	0.20139	0.20139	0.19688	0.20139	0.20479	0.20139	0.19915	0.20255	0.19576	0.19803	0.20027	0.20027	0.19688	0.19803	0.19576	0.19915	0.20139	0.20139	0.19464	0.19352	0.19688	0.19688	0.19688	0.19464	0.1924	0.19915	0.19803	0.19803	0.20139	0.19464	0.20255	0.19688	0.1924
0.3957	0.19464	0.19915	0.19915	0.19576	0.19915	0.19464	0.20027	0.19915	0.19688	0.20139	0.19464	0.19915	0.19803	0.19688	0.19915	0.20027	0.20027	0.19915	0.19803	0.20139	0.20479	0.19915	0.19915	0.20139	0.19915	0.19803	0.20591	0.20255	0.19464	0.19688	0.19576	0.19803	0.19915	0.20479	0.19688	0.19352	0.19803	0.20255	0.19688	0.19688	0.19464	0.19464	0.19576	0.20139	0.19915	0.19124	0.20027	0.19803	0.19352
0.3968	0.19688	0.19688	0.19803	0.19352	0.19464	0.19688	0.20255	0.20027	0.19688	0.19915	0.20139	0.19915	0.19803	0.19803	0.19688	0.20255	0.19915	0.20255	0.19915	0.20479	0.20479	0.20255	0.20367	0.20591	0.19915	0.19803	0.20479	0.20367	0.1924	0.20139	0.19352	0.19352	0.19803	0.20367	0.19576	0.1924	0.19688	0.19915	0.20027	0.19915	0.19803	0.19576	0.19576	0.20255	0.20479	0.19352	0.19803	0.20255	0.1924
0.3979	0.19688	0.19688	0.19688	0.19803	0.20367	0.19688	0.20479	0.20367	0.19688	0.19803	0.19688	0.20255	0.19688	0.19803	0.19915	0.20139	0.20367	0.20591	0.19915	0.20255	0.20367	0.20027	0.20591	0.20591	0.19915	0.19915	0.20367	0.20255	0.19124	0.19915	0.19576	0.19688	0.20255	0.19688	0.19352	0.19352	0.19688	0.19915	0.19915	0.19464	0.19915	0.19803	0.19464	0.20367	0.20139	0.19464	0.20255	0.20027	0.19352
0.399	0.19576	0.19803	0.20027	0.19464	0.19915	0.19688	0.20255	0.20367	0.19803	0.20139	0.19464	0.19803	0.20027	0.19915	0.19688	0.20367	0.20255	0.20479	0.19803	0.20479	0.20479	0.20479	0.20255	0.20591	0.20027	0.19915	0.20139	0.19915	0.19352	0.19688	0.19576	0.19803	0.20367	0.20027	0.19012	0.19124	0.19803	0.20027	0.19915	0.19576	0.19915	0.19803	0.19803	0.19803	0.20367	0.19464	0.20367	0.19688	0.19124
0.4001	0.19464	0.19803	0.20027	0.19352	0.19915	0.19803	0.20367	0.20027	0.19803	0.20255	0.19803	0.19803	0.19915	0.19803	0.20255	0.20367	0.20139	0.20027	0.20139	0.20255	0.20367	0.20255	0.20367	0.20367	0.19915	0.20139	0.20367	0.20139	0.19688	0.19915	0.19803	0.19803	0.19915	0.20255	0.19464	0.19576	0.19803	0.20367	0.19915	0.19803	0.19576	0.19688	0.19803	0.19803	0.20255	0.19124	0.20367	0.19915	0.19124
0.4012	0.19803	0.19803	0.20139	0.19464	0.19803	0.19688	0.20367	0.20479	0.20139	0.20027	0.19803	0.19915	0.20027	0.19915	0.19915	0.20479	0.19915	0.20255	0.19803	0.20255	0.20706	0.20479	0.20367	0.20479	0.19803	0.20139	0.20139	0.20139	0.19464	0.19915	0.19464	0.19803	0.20255	0.20255	0.19688	0.19803	0.19576	0.20027	0.20139	0.19688	0.19464	0.20255	0.19352	0.20255	0.20255	0.19352	0.20027	0.19688	0.1924
0.4023	0.19688	0.19803	0.20255	0.20027	0.20255	0.19464	0.20139	0.20367	0.19915	0.19915	0.19576	0.19915	0.20139	0.19915	0.19464	0.20591	0.20139	0.20255	0.19803	0.20591	0.20367	0.20367	0.20591	0.20479	0.19803	0.20367	0.20479	0.20027	0.1924	0.19803	0.19688	0.19688	0.20139	0.19803	0.19464	0.19464	0.19803	0.19803	0.20367	0.19576	0.19803	0.19915	0.19464	0.20367	0.20255	0.19803	0.19915	0.19915	0.189
0.4034	0.19576	0.19803	0.20139	0.19803	0.19915	0.19688	0.20591	0.20027	0.19688	0.20027	0.20027	0.20139	0.20027	0.19915	0.19915	0.20139	0.20255	0.20479	0.19688	0.20027	0.19915	0.20139	0.20479	0.20255	0.19803	0.19915	0.20706	0.20367	0.19688	0.19803	0.19803	0.19803	0.20027	0.20367	0.19352	0.19352	0.19915	0.20139	0.20027	0.19464	0.20027	0.19915	0.19688	0.20367	0.20027	0.19352	0.20255	0.19803	0.1924
0.4045	0.19688	0.19915	0.20367	0.19464	0.20027	0.19803	0.20255	0.20479	0.19688	0.20139	0.19803	0.19576	0.20027	0.19915	0.19915	0.20255	0.20027	0.20255	0.20027	0.20255	0.20255	0.20255	0.20479	0.20479	0.20255	0.20027	0.20479	0.20591	0.19352	0.19688	0.19915	0.19803	0.20139	0.20367	0.19464	0.19576	0.19915	0.20139	0.20027	0.19688	0.19576	0.19688	0.19803	0.20139	0.20027	0.19352	0.20027	0.19803	0.19464
0.4056	0.19464	0.19803	0.19915	0.19352	0.20027	0.19803	0.20367	0.20706	0.19688	0.19688	0.20027	0.19688	0.19915	0.19803	0.20139	0.20479	0.20255	0.20591	0.19803	0.20139	0.20591	0.20367	0.20706	0.20591	0.19803	0.20027	0.20139	0.20139	0.19688	0.19803	0.19803	0.19688	0.20255	0.20255	0.19352	0.19576	0.19803	0.20139	0.19915	0.19803	0.19803	0.19464	0.19803	0.20027	0.20027	0.19803	0.20139	0.19915	0.1924
0.4067	0.19803	0.19915	0.19688	0.19576	0.20255	0.19803	0.20706	0.20591	0.19576	0.19803	0.19464	0.19803	0.20479	0.19915	0.19576	0.20591	0.20255	0.20367	0.19576	0.20255	0.20706	0.20479	0.20818	0.20818	0.19915	0.20255	0.20255	0.20139	0.19464	0.19352	0.19803	0.19915	0.20367	0.19803	0.1924	0.19464	0.19688	0.19803	0.20367	0.19803	0.19803	0.19688	0.19352	0.20027	0.20479	0.19803	0.20139	0.19803	0.189
0.4078	0.19803	0.19915	0.19803	0.19803	0.20255	0.19688	0.20479	0.20367	0.19352	0.19915	0.19915	0.19803	0.20139	0.19915	0.19688	0.20139	0.20027	0.20479	0.20027	0.20027	0.20139	0.20255	0.20367	0.20706	0.19803	0.19915	0.20255	0.20367	0.19688	0.19464	0.19688	0.20027	0.20367	0.19803	0.1924	0.19352	0.20139	0.19803	0.19915	0.19915	0.19576	0.20027	0.19352	0.20367	0.20367	0.19576	0.20027	0.19464	0.19012
0.4089	0.19803	0.20139	0.19915	0.19688	0.19803	0.19464	0.2093	0.20591	0.19688	0.19915	0.20027	0.19803	0.19803	0.19915	0.20139	0.20255	0.19803	0.20255	0.20027	0.19803	0.20255	0.20479	0.20027	0.20367	0.20027	0.20027	0.20706	0.20255	0.19915	0.19803	0.19803	0.19688	0.20027	0.20139	0.1924	0.19464	0.19915	0.20027	0.20139	0.19803	0.19576	0.19915	0.19688	0.20027	0.20139	0.19352	0.20027	0.20139	0.1924
0.41	0.19688	0.19688	0.19915	0.19688	0.20139	0.19688	0.20818	0.20818	0.19915	0.19803	0.20027	0.20027	0.19915	0.19803	0.19803	0.20367	0.20027	0.20706	0.19803	0.20027	0.20367	0.20591	0.20591	0.20479	0.20027	0.20255	0.20706	0.20255	0.19576	0.19688	0.19803	0.19803	0.20367	0.20027	0.19688	0.19803	0.19915	0.20139	0.20027	0.19688	0.19803	0.19803	0.19688	0.20818	0.20027	0.19464	0.19803	0.19803	0.19124
0.4111	0.20139	0.19803	0.20139	0.19803	0.20367	0.19464	0.20818	0.20255	0.19688	0.19803	0.20027	0.20027	0.20027	0.20139	0.19803	0.20367	0.20255	0.20591	0.19803	0.20139	0.20139	0.20027	0.20818	0.20591	0.20027	0.19915	0.20255	0.20139	0.19576	0.20027	0.20139	0.20027	0.20706	0.19915	0.19576	0.19576	0.19915	0.19915	0.20139	0.19803	0.19803	0.19915	0.19352	0.20479	0.19915	0.19915	0.20139	0.19688	0.19352
0.4122	0.19464	0.20027	0.20027	0.19464	0.20139	0.19803	0.20479	0.20367	0.19803	0.20027	0.19803	0.19915	0.20139	0.19915	0.19688	0.20479	0.20255	0.20479	0.19803	0.19803	0.20027	0.20027	0.20367	0.20367	0.20139	0.19803	0.20479	0.20591	0.19576	0.19803	0.19688	0.20255	0.20479	0.20027	0.19576	0.19352	0.19803	0.20139	0.19915	0.19803	0.19803	0.19803	0.19352	0.20139	0.19915	0.19915	0.20139	0.19915	0.19124
0.4133	0.19688	0.19915	0.19688	0.19352	0.19915	0.19803	0.20367	0.20367	0.19688	0.19803	0.19803	0.19688	0.20139	0.19688	0.19688	0.20367	0.19803	0.20818	0.20139	0.20255	0.20367	0.20367	0.20027	0.20591	0.19803	0.20255	0.20367	0.20367	0.19576	0.19576	0.19688	0.19803	0.20367	0.20027	0.19352	0.19576	0.20139	0.20027	0.19803	0.20255	0.19464	0.19803	0.19688	0.19915	0.20367	0.19576	0.20027	0.19915	0.19352
0.4144	0.19688	0.19464	0.19688	0.19352	0.20139	0.19803	0.20818	0.20591	0.19803	0.19915	0.19803	0.19803	0.20027	0.19803	0.20139	0.20591	0.19915	0.20818	0.19803	0.20479	0.20139	0.20479	0.20479	0.2093	0.19576	0.20255	0.20818	0.19803	0.19576	0.19803	0.19915	0.20139	0.20706	0.20027	0.19464	0.20027	0.19803	0.20139	0.20139	0.19915	0.19576	0.20255	0.19464	0.20255	0.20255	0.20027	0.19803	0.19803	0.19012
0.4155	0.19576	0.19576	0.19688	0.19803	0.20367	0.19688	0.20818	0.20367	0.19803	0.19576	0.20027	0.19915	0.20367	0.20139	0.19803	0.20367	0.20027	0.20367	0.19803	0.20706	0.20367	0.20479	0.20367	0.20591	0.19915	0.20255	0.20479	0.20139	0.19464	0.19915	0.19688	0.19915	0.20591	0.19915	0.19352	0.19464	0.19915	0.20027	0.20367	0.19803	0.19688	0.20139	0.19803	0.20255	0.20367	0.19915	0.19915	0.19688	0.19012
0.4166	0.19352	0.19803	0.20027	0.19803	0.20139	0.19576	0.20591	0.20027	0.19688	0.19803	0.19803	0.20027	0.19915	0.20027	0.19576	0.20479	0.19915	0.20139	0.19803	0.20139	0.19803	0.20027	0.20139	0.20591	0.19915	0.19803	0.20479	0.20367	0.19464	0.19688	0.19576	0.19803	0.20479	0.20255	0.19803	0.19576	0.19803	0.19915	0.19915	0.19803	0.19464	0.19803	0.19688	0.20255	0.20027	0.19803	0.19915	0.19464	0.1924
0.4177	0.19464	0.19688	0.19803	0.19352	0.19803	0.19803	0.20367	0.20255	0.19576	0.20027	0.20139	0.19688	0.19576	0.20027	0.19688	0.20367	0.19915	0.20367	0.19803	0.20139	0.20479	0.20139	0.20367	0.20479	0.20027	0.20139	0.20367	0.20479	0.19464	0.19915	0.19464	0.19688	0.20367	0.20367	0.19352	0.19688	0.20139	0.20139	0.19803	0.20139	0.19576	0.19803	0.19576	0.20367	0.20139	0.19352	0.19915	0.19915	0.1924
0.4188	0.19915	0.19803	0.19803	0.19576	0.20027	0.20027	0.20367	0.20591	0.19576	0.19803	0.19915	0.19803	0.19915	0.19576	0.19464	0.20591	0.19915	0.20479	0.19915	0.20255	0.20255	0.20479	0.20591	0.20818	0.19688	0.19803	0.20479	0.20027	0.19352	0.20139	0.19915	0.19803	0.20706	0.20255	0.19352	0.19464	0.19803	0.20139	0.20139	0.19915	0.19688	0.20139	0.19688	0.20367	0.20255	0.19464	0.20027	0.20027	0.1924
0.4199	0.19803	0.19688	0.19915	0.20027	0.20027	0.19464	0.20367	0.20367	0.19464	0.20255	0.20027	0.20027	0.20255	0.20139	0.19352	0.20479	0.20255	0.20479	0.19803	0.20139	0.20139	0.20027	0.20591	0.20591	0.19803	0.20255	0.20139	0.20139	0.19464	0.19688	0.19915	0.19688	0.20479	0.19576	0.19464	0.19352	0.19915	0.20027	0.19915	0.19688	0.19576	0.19915	0.19352	0.20591	0.20367	0.19915	0.20139	0.19915	0.1924
0.421	0.19352	0.19803	0.20255	0.19688	0.19803	0.19576	0.20139	0.20139	0.19352	0.20027	0.19688	0.19688	0.20027	0.19688	0.19803	0.20479	0.20027	0.20255	0.19688	0.20255	0.20139	0.20027	0.20479	0.20479	0.19915	0.20027	0.20255	0.20591	0.19576	0.19803	0.19803	0.19915	0.20367	0.20139	0.19464	0.19464	0.20027	0.20139	0.19803	0.20027	0.19576	0.19803	0.19688	0.20027	0.20027	0.20027	0.19915	0.19688	0.19576
0.4221	0.19464	0.19576	0.19915	0.19352	0.19915	0.19576	0.20367	0.20255	0.19576	0.19803	0.20139	0.19688	0.19803	0.19803	0.19688	0.20706	0.19688	0.20255	0.19688	0.20139	0.19915	0.20255	0.20591	0.20367	0.19688	0.20027	0.20367	0.20139	0.19688	0.20027	0.19352	0.19688	0.20479	0.20367	0.19688	0.19688	0.20139	0.20255	0.20139	0.19803	0.19576	0.19803	0.19576	0.20367	0.20706	0.19576	0.20139	0.19915	0.19352
0.4232	0.19576	0.19124	0.19688	0.19688	0.20027	0.19688	0.20479	0.20367	0.19576	0.19915	0.20139	0.19803	0.19688	0.19688	0.19464	0.20818	0.19803	0.20479	0.19576	0.20255	0.20139	0.20367	0.20706	0.20591	0.19803	0.20139	0.20591	0.20027	0.19352	0.19915	0.19688	0.19915	0.20367	0.20139	0.19464	0.19688	0.19464	0.19803	0.20139	0.19803	0.19576	0.20255	0.19464	0.20479	0.20591	0.19688	0.20027	0.19803	0.19124
[truncated: 497 more rows]
[truncated: 51 more columns]

## Sheet: Figure1b.Sevo2
Table 1
[truncated: 600 more rows]
[truncated: 51 more columns]

## Sheet: Figure1c.MouseBlood
Table 1
1	1.74147			3.81582
2	2.99022			4.03926
3	2.86937			4.05654
4	4.08187			4.66491
5	4.34897			4.87485
6	4.34273			5.32422
7	3.89686			5.30301
8	4.05644			4.871
9	5.46013			5.65273
10	4.61849			5.20639
11	4.08398			5.5438
12	4.6477			5.47522
13	4.64919			5.30592
14	3.89175			5.43434
15	4.62413			5.92569
[truncated: 585 more rows]

## Sheet: figure 1d
Table 1
[truncated: 26 more rows]

[truncated: 82 more sheets: Figure1e.Con1, Figure1e.Con2, Figure1e.Des1, Figure1e.Des2, Figure1f.MouseBlood, figure 1g, figure2c, figure2d, figure2e.Con1, figure2e.Con2, figure2e.sevo1, figure2e.sevo2, figure2e.Li1, figure2e.Li2, figure2e.sevo+Li1, figure2e.sevo+Li2, figure2f, figure2g, figure2h, figure2i …]
